# Supplementary material for: Composition of soil fungal communities and microbial activity along an elevational gradient in Mt. Jiri, Republic of Korea
Source: PeerJ. 2025 Jan 15;13:e18762. doi: 10.7717/peerj.18762 (PMC11748422; doi:10.7717/peerj.18762)
Supplement: Supplemental Information 2 [file peerj-13-18762-s002.txt]

OTU_ID	E10-1-1	E10-1-2	E10-2-1	E10-2-2	E10-3-1	E10-3-2	E14-1-1	E14-1-2	E22_1000-1	E22_1000-2	E22_1000-3	E22_1200-1	E22_1200-2	E22_1200-3	E22_1400-1	E22_1400-2	E22_1400-3	E22_600-1	E22_600-2	E22_600-3	E6-1-1	E6-1-2	E6-2-1	E6-2-2	taxonomy	Taxon	Taxon Level	Trophic_Mode	Guild	Growth Morphology	Trait	Confidence Ranking	Notes	Citation/Source
810f924a417ab5a7025bc8efb5475e44	36.0	0.0	0.0	0.0	0.0	0.0	0.0	0.0	0.0	0.0	0.0	0.0	0.0	0.0	0.0	0.0	0.0	0.0	0.0	0.0	0.0	0.0	12964.0	18307.0	k__Fungi; p__Basidiomycota; c__Agaricomycetes; o__Russulales; f__Russulaceae; g__Russula; s__Russula_nigrovirens	Russula	13	Symbiotroph	Ectomycorrhizal	Agaricoid	NULL	Highly Probable	NULL	b'Rinaldi AC, et al. 2008. Fungal Diversity 33:1-45 ((http://www.fungaldiversity.org/fdp/sfdp/33-1.pdf)); Tedersoo L, et al. 2010. Mycorrhiza 20:217-263 ((https://doi.org/10.1007/s00572-009-0274-x)); http://mycorrhizas.info/ecmf.html ((http://mycorrhizas.info/ecmf.html))'
8a8a70f2c62f1e1b4864f246a6619f5d	345.0	481.0	248.0	104.0	1420.0	863.0	1282.0	762.0	608.0	359.0	1191.0	1370.0	1559.0	1682.0	1380.0	986.0	970.0	2232.0	2769.0	1227.0	741.0	992.0	2223.0	2566.0	k__Fungi; p__Mortierellomycota; c__Mortierellomycetes; o__Mortierellales; f__Mortierellaceae; g__Podila; s__Podila_humilis	Mortierellaceae	9	Saprotroph-Symbiotroph	Endophyte-Litter Saprotroph-Soil Saprotroph-Undefined Saprotroph	Microfungus	NULL	Possible	Saprobic in soil and thus frequenctly isolated from soil and material contaminated with soil such as hay or rotten silage and spoil tips (Cannon & Kirk 2007)	b'Cannon PF, Kirk PM. 2007. Fungal Families of the World. CAB International, Cambridge (ISBN: 978-0851998275); Purahong W, et al. 2016. Molecular Ecology 25:4059-4074 ((https://doi.org/10.1111/mec.13739))'
4dc331038f0cac6781daa334c0365661	0.0	0.0	0.0	0.0	0.0	0.0	0.0	0.0	0.0	0.0	14.0	23096.0	0.0	293.0	0.0	0.0	0.0	0.0	0.0	0.0	0.0	0.0	0.0	0.0	k__Fungi; p__Basidiomycota; c__Agaricomycetes; o__Agaricales	Agaricales	7	Pathotroph-Saprotroph-Symbiotroph	Bryophyte Parasite-Dung Saprotroph-Ectomycorrhizal-Fungal Parasite-Leaf Saprotroph-Plant Parasite-Undefined Saprotroph-Wood Saprotroph	Agaricoid-Gasteroid-Microfungus-Secotioid-Yeast	NULL	Possible	Mushrooms and toadstools, Gill fungi, Agarics... lignicolous, sometimes muscicolous or fungicolous, saprobic, mycorrhizal, rarely parasitic on plants or fungi (Kirk et al. 2008)	b'Kirk PM et al. 2008. Dictionary of the Fungi. Tenth Edition. CAB International, Wallingford (ISBN: 978-0851998268)'
f40d0ea092b3e04cb9aa5699f44b60a6	280.0	341.0	445.0	343.0	656.0	648.0	774.0	596.0	368.0	100.0	753.0	1721.0	1592.0	1376.0	928.0	954.0	942.0	816.0	669.0	290.0	696.0	776.0	1147.0	834.0	k__Fungi; p__Mortierellomycota; c__Mortierellomycetes; o__Mortierellales; f__Mortierellaceae; g__Podila; s__Podila_humilis	Mortierellaceae	9	Saprotroph-Symbiotroph	Endophyte-Litter Saprotroph-Soil Saprotroph-Undefined Saprotroph	Microfungus	NULL	Possible	Saprobic in soil and thus frequenctly isolated from soil and material contaminated with soil such as hay or rotten silage and spoil tips (Cannon & Kirk 2007)	b'Cannon PF, Kirk PM. 2007. Fungal Families of the World. CAB International, Cambridge (ISBN: 978-0851998275); Purahong W, et al. 2016. Molecular Ecology 25:4059-4074 ((https://doi.org/10.1111/mec.13739))'
daacfc120a0d5d01dc7a2536ec090d99	1350.0	1574.0	3066.0	2050.0	13.0	0.0	0.0	0.0	381.0	8545.0	0.0	0.0	0.0	0.0	0.0	0.0	0.0	0.0	175.0	0.0	0.0	0.0	0.0	0.0	k__Fungi; p__Ascomycota; c__Leotiomycetes; o__Helotiales; f__Sclerotiniaceae; g__Ciboria; s__Ciboria_shiraiana	Ciboria	13	Pathotroph	Plant Pathogen	Microfungus	NULL	Probable	NULL	b'Tedersoo L, et al. 2014. Science 346:e1256688 ((https://doi.org/10.1126/science.1256688))'
a9ba0a3ded05fe22c857ba0ddb716ad7	0.0	0.0	0.0	0.0	0.0	0.0	0.0	0.0	0.0	11.0	1229.0	0.0	7902.0	148.0	0.0	0.0	0.0	0.0	6281.0	0.0	0.0	0.0	0.0	0.0	k__Fungi; p__Basidiomycota; c__Agaricomycetes; o__Russulales; f__Russulaceae; g__Russula; s__Russula_griseostipitata	Russula	13	Symbiotroph	Ectomycorrhizal	Agaricoid	NULL	Highly Probable	NULL	b'Rinaldi AC, et al. 2008. Fungal Diversity 33:1-45 ((http://www.fungaldiversity.org/fdp/sfdp/33-1.pdf)); Tedersoo L, et al. 2010. Mycorrhiza 20:217-263 ((https://doi.org/10.1007/s00572-009-0274-x)); http://mycorrhizas.info/ecmf.html ((http://mycorrhizas.info/ecmf.html))'
eaa4defde93255745ec98d322ff45e3b	0.0	0.0	0.0	0.0	0.0	0.0	0.0	0.0	0.0	0.0	0.0	0.0	0.0	0.0	0.0	0.0	0.0	2782.0	19.0	0.0	4515.0	6803.0	0.0	0.0	k__Fungi; p__Basidiomycota; c__Agaricomycetes; o__Sebacinales; f__Sebacinaceae; g__Sebacina; s__Sebacina_sp	Sebacina	13	Symbiotroph	Ectomycorrhizal-Orchid Mycorrhizal-Root Associated Biotroph	NULL	NULL	Possible	NULL	b'Rinaldi AC, et al. 2008. Fungal Diversity 33:1-45 ((http://www.fungaldiversity.org/fdp/sfdp/33-1.pdf)); Tedersoo L, et al. 2010. Mycorrhiza 20:217-263 ((https://doi.org/10.1007/s00572-009-0274-x)) (pro parte); http://mycorrhizas.info/ecmf.html ((http://mycorrhizas.info/ecmf.html)); Wei\xc3\x9f, et al. 2016. New Phytologist 211;20-40 ((https://doi.org/10.1111/nph.13977)) (various guilds)'
4ebdd6cf50a632eb10cd539104bab06e	0.0	0.0	0.0	0.0	0.0	0.0	6812.0	6708.0	480.0	0.0	33.0	0.0	0.0	0.0	0.0	0.0	0.0	0.0	0.0	0.0	0.0	0.0	0.0	0.0	k__Fungi; p__Basidiomycota; c__Agaricomycetes; o__Russulales; f__Russulaceae; g__Russula; s__Russula_variata	Russula	13	Symbiotroph	Ectomycorrhizal	Agaricoid	NULL	Highly Probable	NULL	b'Rinaldi AC, et al. 2008. Fungal Diversity 33:1-45 ((http://www.fungaldiversity.org/fdp/sfdp/33-1.pdf)); Tedersoo L, et al. 2010. Mycorrhiza 20:217-263 ((https://doi.org/10.1007/s00572-009-0274-x)); http://mycorrhizas.info/ecmf.html ((http://mycorrhizas.info/ecmf.html))'
1fc52ce886b68321519b8e7e4c341f35	104.0	102.0	112.0	112.0	11.0	0.0	215.0	160.0	582.0	248.0	111.0	258.0	650.0	463.0	265.0	0.0	146.0	1265.0	143.0	504.0	3721.0	4208.0	39.0	60.0	k__Fungi; p__Mortierellomycota; c__Mortierellomycetes; o__Mortierellales; f__Mortierellaceae; g__Mortierella; s__Mortierella_rishikesha	Mortierella	13	Saprotroph-Symbiotroph	Endophyte-Litter Saprotroph-Soil Saprotroph-Undefined Saprotroph	Microfungus	NULL	Probable	Saprobic in soil and thus frequenctly isolated from soil and material contaminated with soil such as hay or rotten silage and spoil tips (Cannon & Kirk 2007)	b'Cannon PF, Kirk PM. 2007. Fungal Families of the World. CAB International, Cambridge (ISBN: 978-0851998275); Tedersoo L, et al. 2014. Science 346:e1256688 ((https://doi.org/10.1126/science.1256688)); Purahong W, et al. 2016. Molecular Ecology 25:4059-4074 ((https://doi.org/10.1111/mec.13739))'
4e8b6d83f8bed67d2edde450e54cd684	0.0	0.0	0.0	0.0	0.0	0.0	0.0	0.0	0.0	0.0	0.0	0.0	0.0	0.0	0.0	0.0	0.0	12016.0	0.0	0.0	0.0	0.0	0.0	0.0	k__Fungi; p__Basidiomycota; c__Agaricomycetes; o__Russulales; f__Russulaceae; g__Russula; s__Russula_griseostipitata	Russula	13	Symbiotroph	Ectomycorrhizal	Agaricoid	NULL	Highly Probable	NULL	b'Rinaldi AC, et al. 2008. Fungal Diversity 33:1-45 ((http://www.fungaldiversity.org/fdp/sfdp/33-1.pdf)); Tedersoo L, et al. 2010. Mycorrhiza 20:217-263 ((https://doi.org/10.1007/s00572-009-0274-x)); http://mycorrhizas.info/ecmf.html ((http://mycorrhizas.info/ecmf.html))'
166c33c9bb8bea7cd23e30bff5498f0d	35.0	28.0	50.0	41.0	2192.0	2981.0	0.0	0.0	44.0	30.0	1954.0	0.0	0.0	0.0	0.0	0.0	0.0	601.0	314.0	1054.0	557.0	488.0	239.0	549.0	k__Fungi; p__Mucoromycota; c__Umbelopsidomycetes; o__Umbelopsidales; f__Umbelopsidaceae; g__Umbelopsis; s__Umbelopsis_dimorpha	Umbelopsis	13	Saprotroph	Undefined Saprotroph	NULL	NULL	Probable	NULL	b'Tedersoo L, et al. 2014. Science 346:e1256688 ((https://doi.org/10.1126/science.1256688))'
bfc44e3afbad55448155bc218a20fa6c	0.0	0.0	0.0	0.0	388.0	525.0	660.0	470.0	0.0	0.0	654.0	409.0	101.0	286.0	317.0	482.0	94.0	608.0	1106.0	725.0	595.0	533.0	1335.0	1323.0	k__Fungi; p__Mortierellomycota; c__Mortierellomycetes; o__Mortierellales; f__Mortierellaceae; g__Podila; s__Podila_minutissima	Mortierellaceae	9	Saprotroph-Symbiotroph	Endophyte-Litter Saprotroph-Soil Saprotroph-Undefined Saprotroph	Microfungus	NULL	Possible	Saprobic in soil and thus frequenctly isolated from soil and material contaminated with soil such as hay or rotten silage and spoil tips (Cannon & Kirk 2007)	b'Cannon PF, Kirk PM. 2007. Fungal Families of the World. CAB International, Cambridge (ISBN: 978-0851998275); Purahong W, et al. 2016. Molecular Ecology 25:4059-4074 ((https://doi.org/10.1111/mec.13739))'
32c9869b19181f5dc083a8fe76322619	0.0	0.0	0.0	0.0	0.0	0.0	3921.0	3768.0	0.0	0.0	26.0	0.0	0.0	0.0	0.0	254.0	0.0	0.0	0.0	147.0	0.0	0.0	0.0	0.0	k__Fungi; p__Basidiomycota; c__Agaricomycetes; o__Russulales; f__Russulaceae; g__Russula; s__Russula_variata	Russula	13	Symbiotroph	Ectomycorrhizal	Agaricoid	NULL	Highly Probable	NULL	b'Rinaldi AC, et al. 2008. Fungal Diversity 33:1-45 ((http://www.fungaldiversity.org/fdp/sfdp/33-1.pdf)); Tedersoo L, et al. 2010. Mycorrhiza 20:217-263 ((https://doi.org/10.1007/s00572-009-0274-x)); http://mycorrhizas.info/ecmf.html ((http://mycorrhizas.info/ecmf.html))'
fefae2bcf90327adb3fa3fe3ee323df1	0.0	0.0	2.0	0.0	2384.0	2831.0	0.0	0.0	0.0	0.0	0.0	0.0	0.0	0.0	0.0	0.0	0.0	460.0	1640.0	159.0	0.0	0.0	17.0	23.0	k__Fungi; p__Basidiomycota; c__Agaricomycetes; o__Boletales; f__Boletaceae	Boletaceae	9	Pathotroph-Saprotroph-Symbiotroph	Ectomycorrhizal-Fungal Parasite-Plant Saprotroph-Wood Saprotroph	Boletoid	NULL	Probable	Most species form ectomycorrhizal associations with gymnosperm or angiosperm trees. Some are saprobes on decaying wood and leaf litter, a few are parasitic on other fungi (Cannon & Kirk 2007)	b'Cannon PF, Kirk PM. 2007. Fungal Families of the World. CAB International, Cambridge (ISBN: 978-0851998275)'
1ac646ecb48cecb560910c8228917d27	0.0	0.0	0.0	0.0	0.0	0.0	748.0	471.0	0.0	0.0	32.0	4050.0	0.0	1555.0	0.0	0.0	0.0	0.0	0.0	0.0	0.0	0.0	0.0	0.0	k__Fungi; p__Basidiomycota; c__Agaricomycetes; o__Agaricales; f__Hydnangiaceae; g__Laccaria; s__Laccaria_sp	Laccaria	13	Symbiotroph	Ectomycorrhizal	Agaricoid	NULL	Highly Probable	NULL	b'Rinaldi AC, et al. 2008. Fungal Diversity 33:1-45 ((http://www.fungaldiversity.org/fdp/sfdp/33-1.pdf)); Tedersoo L, et al. 2010. Mycorrhiza 20:217-263 ((https://doi.org/10.1007/s00572-009-0274-x)); http://mycorrhizas.info/ecmf.html ((http://mycorrhizas.info/ecmf.html))'
0f41903944ec8acbf40a55ce8710fe9c	253.0	477.0	1025.0	717.0	0.0	0.0	770.0	302.0	989.0	703.0	0.0	0.0	0.0	0.0	326.0	142.0	89.0	75.0	230.0	67.0	68.0	51.0	0.0	0.0	k__Fungi; p__Mortierellomycota; c__Mortierellomycetes; o__Mortierellales; f__Mortierellaceae; g__Mortierella; s__Mortierella_rishikesha	Mortierella	13	Saprotroph-Symbiotroph	Endophyte-Litter Saprotroph-Soil Saprotroph-Undefined Saprotroph	Microfungus	NULL	Probable	Saprobic in soil and thus frequenctly isolated from soil and material contaminated with soil such as hay or rotten silage and spoil tips (Cannon & Kirk 2007)	b'Cannon PF, Kirk PM. 2007. Fungal Families of the World. CAB International, Cambridge (ISBN: 978-0851998275); Tedersoo L, et al. 2014. Science 346:e1256688 ((https://doi.org/10.1126/science.1256688)); Purahong W, et al. 2016. Molecular Ecology 25:4059-4074 ((https://doi.org/10.1111/mec.13739))'
0b15fb1c592d6a84b7b3b1c9aca12fc6	0.0	0.0	0.0	0.0	0.0	0.0	0.0	0.0	0.0	0.0	0.0	3019.0	0.0	0.0	0.0	61.0	0.0	0.0	0.0	3060.0	0.0	0.0	0.0	0.0	k__Fungi; p__Basidiomycota; c__Agaricomycetes; o__Agaricales; f__Inocybaceae; g__Inocybe	Inocybe	13	Symbiotroph	Ectomycorrhizal	Agaricoid	NULL	Highly Probable	Sensu stricto (Matheny 2009).	b'Rinaldi AC, et al. 2008. Fungal Diversity 33:1-45 ((http://www.fungaldiversity.org/fdp/sfdp/33-1.pdf)); Matheny PB. 2009. McIlvainea 18:11-21 ((https://namyco.org/docs/3_Matheny.pdf)); Tedersoo L, et al. 2010. Mycorrhiza 20:217-263 ((https://doi.org/10.1007/s00572-009-0274-x)); http://mycorrhizas.info/ecmf.html ((http://mycorrhizas.info/ecmf.html))'
8523081757c159b838d46581fec368a6	749.0	1024.0	1130.0	470.0	0.0	0.0	0.0	0.0	1333.0	895.0	0.0	0.0	0.0	0.0	0.0	0.0	0.0	0.0	0.0	0.0	0.0	0.0	0.0	0.0	k__Fungi; p__Mortierellomycota; c__Mortierellomycetes; o__Mortierellales; f__Mortierellaceae; g__Podila; s__Podila_minutissima	Mortierellaceae	9	Saprotroph-Symbiotroph	Endophyte-Litter Saprotroph-Soil Saprotroph-Undefined Saprotroph	Microfungus	NULL	Possible	Saprobic in soil and thus frequenctly isolated from soil and material contaminated with soil such as hay or rotten silage and spoil tips (Cannon & Kirk 2007)	b'Cannon PF, Kirk PM. 2007. Fungal Families of the World. CAB International, Cambridge (ISBN: 978-0851998275); Purahong W, et al. 2016. Molecular Ecology 25:4059-4074 ((https://doi.org/10.1111/mec.13739))'
bcdcb53efeef80fe41e5e2a35bdce0c1	153.0	188.0	106.0	0.0	112.0	144.0	242.0	320.0	274.0	0.0	0.0	408.0	265.0	430.0	0.0	357.0	434.0	413.0	355.0	318.0	223.0	249.0	174.0	138.0	k__Fungi; p__Ascomycota; c__Leotiomycetes; o__Thelebolales; f__Pseudeurotiaceae; g__Pseudogymnoascus; s__Pseudogymnoascus_pannorum	Pseudogymnoascus	13	Pathotroph-Saprotroph-Symbiotroph	Animal Pathogen-Soil Saprotroph	NULL	NULL	Possible	It is important to note that the majority of species that comprise this genus, including the White-Nose Bat Syndrome causing Pseudogymnoascus destructans, were once placed in the genus Geomyces (see Minnis & Lindner 2013), and including Pseudogymnoascus panorum (as Geomyces panorum) that had been widely applied to a number of isolates from cold places, including those found in soil, on living roo…	b'Minnis AM, Lindner DL. 2013. Fungal Biology 117:638-649 ((https://doi.org/10.1016/j.funbio.2013.07.001)); Tedersoo L, et al. 2014. Science 346:e1256688 ((https://doi.org/10.1126/science.1256688))'
b49893d1370e38e457691dd6430c6a3c	40.0	99.0	1730.0	2193.0	0.0	0.0	0.0	0.0	36.0	1114.0	0.0	0.0	0.0	0.0	0.0	0.0	0.0	0.0	0.0	0.0	0.0	0.0	0.0	0.0	k__Fungi; p__Ascomycota; c__Leotiomycetes; o__Helotiales; f__Helotiales_fam_Incertae_sedis; g__Mycoarthris	Mycoarthris	13	Saprotroph	Undefined Saprotroph	NULL	NULL	Probable	NULL	b'Tedersoo L, et al. 2014. Science 346:e1256688 ((https://doi.org/10.1126/science.1256688))'
29d54ee27ac6eb6998241cf60ffd81a7	0.0	0.0	0.0	0.0	0.0	0.0	0.0	0.0	0.0	0.0	0.0	0.0	0.0	0.0	0.0	0.0	5061.0	0.0	0.0	0.0	0.0	0.0	0.0	0.0	k__Fungi; p__Basidiomycota; c__Agaricomycetes; o__Agaricales; f__Inocybaceae	Inocybaceae	9	Symbiotroph	Ectomycorrhizal	Agaricoid	NULL	Probable	Sensu stricto with the exclusion of Crepidotaceae, Tubariaceae, and Chromocyphellaceae; Pharmacology - muscarine, psilocybin, aeruginascen, unclarified alkaloids, or none	b'Matheny PB. 2009. McIlvainea 18:11-21 ((https://namyco.org/docs/3_Matheny.pdf))'
1f01ed7e118304eefc881a9b88c667fb	0.0	0.0	0.0	0.0	0.0	0.0	700.0	658.0	0.0	0.0	0.0	477.0	428.0	385.0	618.0	650.0	1030.0	0.0	0.0	0.0	0.0	0.0	0.0	0.0	k__Fungi; p__Mortierellomycota; c__Mortierellomycetes; o__Mortierellales; f__Mortierellaceae; g__Mortierella; s__Mortierella_pulchella	Mortierella	13	Saprotroph-Symbiotroph	Endophyte-Litter Saprotroph-Soil Saprotroph-Undefined Saprotroph	Microfungus	NULL	Probable	Saprobic in soil and thus frequenctly isolated from soil and material contaminated with soil such as hay or rotten silage and spoil tips (Cannon & Kirk 2007)	b'Cannon PF, Kirk PM. 2007. Fungal Families of the World. CAB International, Cambridge (ISBN: 978-0851998275); Tedersoo L, et al. 2014. Science 346:e1256688 ((https://doi.org/10.1126/science.1256688)); Purahong W, et al. 2016. Molecular Ecology 25:4059-4074 ((https://doi.org/10.1111/mec.13739))'
707af51bde2191ded192b24a6c124720	0.0	0.0	73.0	0.0	0.0	0.0	264.0	249.0	45.0	42.0	80.0	0.0	324.0	106.0	306.0	482.0	335.0	359.0	1001.0	105.0	0.0	0.0	538.0	446.0	k__Fungi; p__Mortierellomycota; c__Mortierellomycetes; o__Mortierellales; f__Mortierellaceae; g__Podila; s__Podila_humilis	Mortierellaceae	9	Saprotroph-Symbiotroph	Endophyte-Litter Saprotroph-Soil Saprotroph-Undefined Saprotroph	Microfungus	NULL	Possible	Saprobic in soil and thus frequenctly isolated from soil and material contaminated with soil such as hay or rotten silage and spoil tips (Cannon & Kirk 2007)	b'Cannon PF, Kirk PM. 2007. Fungal Families of the World. CAB International, Cambridge (ISBN: 978-0851998275); Purahong W, et al. 2016. Molecular Ecology 25:4059-4074 ((https://doi.org/10.1111/mec.13739))'
7298a82a35a6b8c95fd24c95b1390608	0.0	0.0	0.0	0.0	2269.0	2244.0	0.0	0.0	0.0	0.0	110.0	0.0	0.0	0.0	0.0	0.0	0.0	0.0	0.0	0.0	0.0	0.0	0.0	0.0	k__Fungi; p__Basidiomycota; c__Agaricomycetes; o__Agaricales; f__Amanitaceae; g__Amanita; s__Amanita_orientifulva	Amanita	13	Saprotroph-Symbiotroph	Ectomycorrhizal-Undefined Saprotroph	Agaricoid	NULL	Probable	Some members of the genus are deadly poisonous	b'Rinaldi AC, et al. 2008. Fungal Diversity 33:1-45 ((http://www.fungaldiversity.org/fdp/sfdp/33-1.pdf)); Tedersoo L, et al. 2010. Mycorrhiza 20:217-263 ((https://doi.org/10.1007/s00572-009-0274-x)); Wolfe BE, et al. 2012. PLoS ONE 7:e39597 ((https://doi.org/10.1371/journal.pone.0039597)); http://mycorrhizas.info/ecmf.html ((http://mycorrhizas.info/ecmf.html)); http://en.wikipedia.org/wiki/List_o…
a472c7bd94cc940e2b9bb02a44cd94ae	0.0	0.0	0.0	0.0	0.0	0.0	156.0	170.0	0.0	0.0	0.0	0.0	51.0	0.0	3970.0	234.0	0.0	0.0	0.0	0.0	0.0	0.0	0.0	0.0	k__Fungi; p__Basidiomycota; c__Agaricomycetes; o__Agaricales; f__Inocybaceae	Inocybaceae	9	Symbiotroph	Ectomycorrhizal	Agaricoid	NULL	Probable	Sensu stricto with the exclusion of Crepidotaceae, Tubariaceae, and Chromocyphellaceae; Pharmacology - muscarine, psilocybin, aeruginascen, unclarified alkaloids, or none	b'Matheny PB. 2009. McIlvainea 18:11-21 ((https://namyco.org/docs/3_Matheny.pdf))'
0a240541aaca63f7d6049835e137d4b8	0.0	0.0	0.0	0.0	0.0	0.0	0.0	0.0	0.0	0.0	0.0	0.0	0.0	4290.0	0.0	0.0	0.0	0.0	0.0	0.0	0.0	0.0	0.0	0.0	k__Fungi; p__Basidiomycota; c__Agaricomycetes; o__Sebacinales; f__Sebacinaceae; g__Sebacina; s__Sebacina_sp	Sebacina	13	Symbiotroph	Ectomycorrhizal-Orchid Mycorrhizal-Root Associated Biotroph	NULL	NULL	Possible	NULL	b'Rinaldi AC, et al. 2008. Fungal Diversity 33:1-45 ((http://www.fungaldiversity.org/fdp/sfdp/33-1.pdf)); Tedersoo L, et al. 2010. Mycorrhiza 20:217-263 ((https://doi.org/10.1007/s00572-009-0274-x)) (pro parte); http://mycorrhizas.info/ecmf.html ((http://mycorrhizas.info/ecmf.html)); Wei\xc3\x9f, et al. 2016. New Phytologist 211;20-40 ((https://doi.org/10.1111/nph.13977)) (various guilds)'
6642d1c3cb22e39e1b407232eb09b672	0.0	0.0	0.0	0.0	0.0	0.0	0.0	0.0	0.0	18.0	4196.0	0.0	0.0	0.0	0.0	0.0	0.0	0.0	0.0	0.0	0.0	0.0	0.0	0.0	k__Fungi; p__Basidiomycota; c__Agaricomycetes; o__Agaricales	Agaricales	7	Pathotroph-Saprotroph-Symbiotroph	Bryophyte Parasite-Dung Saprotroph-Ectomycorrhizal-Fungal Parasite-Leaf Saprotroph-Plant Parasite-Undefined Saprotroph-Wood Saprotroph	Agaricoid-Gasteroid-Microfungus-Secotioid-Yeast	NULL	Possible	Mushrooms and toadstools, Gill fungi, Agarics... lignicolous, sometimes muscicolous or fungicolous, saprobic, mycorrhizal, rarely parasitic on plants or fungi (Kirk et al. 2008)	b'Kirk PM et al. 2008. Dictionary of the Fungi. Tenth Edition. CAB International, Wallingford (ISBN: 978-0851998268)'
d557713236a4c94f6842cd189d3bf5cd	0.0	0.0	0.0	0.0	0.0	0.0	0.0	0.0	0.0	0.0	0.0	0.0	0.0	0.0	0.0	0.0	4136.0	0.0	0.0	0.0	0.0	0.0	0.0	0.0	k__Fungi; p__Basidiomycota; c__Agaricomycetes; o__Russulales; f__Russulaceae; g__Lactifluus; s__Lactifluus_leptomerus	Lactifluus	13	Symbiotroph	Ectomycorrhizal	Agaricoid	NULL	Highly Probable	NULL	b'List compiled by Sara Branco with input from Nhu Nguyen and Else Vellinga'
2517f88c67e056b3bdddc425b48f77b5	0.0	0.0	0.0	0.0	0.0	0.0	0.0	0.0	0.0	0.0	0.0	0.0	0.0	3764.0	0.0	0.0	0.0	0.0	0.0	0.0	0.0	0.0	0.0	0.0	k__Fungi; p__Basidiomycota; c__Agaricomycetes; o__Agaricales; f__Inocybaceae; g__Inocybe; s__Inocybe_sp	Inocybe	13	Symbiotroph	Ectomycorrhizal	Agaricoid	NULL	Highly Probable	Sensu stricto (Matheny 2009).	b'Rinaldi AC, et al. 2008. Fungal Diversity 33:1-45 ((http://www.fungaldiversity.org/fdp/sfdp/33-1.pdf)); Matheny PB. 2009. McIlvainea 18:11-21 ((https://namyco.org/docs/3_Matheny.pdf)); Tedersoo L, et al. 2010. Mycorrhiza 20:217-263 ((https://doi.org/10.1007/s00572-009-0274-x)); http://mycorrhizas.info/ecmf.html ((http://mycorrhizas.info/ecmf.html))'
fea88bf5e080e198d1492ffee0f24c92	0.0	0.0	0.0	0.0	0.0	0.0	0.0	0.0	0.0	0.0	1681.0	1053.0	750.0	85.0	140.0	0.0	0.0	0.0	0.0	0.0	0.0	0.0	0.0	0.0	k__Fungi; p__Basidiomycota; c__Agaricomycetes; o__Agaricales; f__Amanitaceae; g__Amanita	Amanita	13	Saprotroph-Symbiotroph	Ectomycorrhizal-Undefined Saprotroph	Agaricoid	NULL	Probable	Some members of the genus are deadly poisonous	b'Rinaldi AC, et al. 2008. Fungal Diversity 33:1-45 ((http://www.fungaldiversity.org/fdp/sfdp/33-1.pdf)); Tedersoo L, et al. 2010. Mycorrhiza 20:217-263 ((https://doi.org/10.1007/s00572-009-0274-x)); Wolfe BE, et al. 2012. PLoS ONE 7:e39597 ((https://doi.org/10.1371/journal.pone.0039597)); http://mycorrhizas.info/ecmf.html ((http://mycorrhizas.info/ecmf.html)); http://en.wikipedia.org/wiki/List_o…
070d4b5e838edaf3c1fa0687a73d0389	0.0	0.0	0.0	0.0	0.0	0.0	0.0	0.0	0.0	0.0	3688.0	19.0	0.0	0.0	0.0	0.0	0.0	0.0	0.0	0.0	0.0	0.0	0.0	0.0	k__Fungi; p__Basidiomycota; c__Agaricomycetes; o__Agaricales; f__Cortinariaceae; g__Cortinarius	Cortinarius	13	Symbiotroph	Ectomycorrhizal	Agaricoid	NULL	Highly Probable	NULL	b'Rinaldi AC, et al. 2008. Fungal Diversity 33:1-45 ((http://www.fungaldiversity.org/fdp/sfdp/33-1.pdf)); Tedersoo L, et al. 2010. Mycorrhiza 20:217-263 ((https://doi.org/10.1007/s00572-009-0274-x)); http://mycorrhizas.info/ecmf.html ((http://mycorrhizas.info/ecmf.html))'
7c85e9a84ef9ac2dbbc7fc9db58b1ddf	0.0	0.0	0.0	0.0	0.0	0.0	0.0	0.0	3658.0	0.0	0.0	0.0	0.0	0.0	0.0	0.0	0.0	0.0	0.0	0.0	0.0	0.0	0.0	0.0	k__Fungi; p__Basidiomycota; c__Agaricomycetes; o__Thelephorales; f__Thelephoraceae	Thelephoraceae	9	Saprotroph-Symbiotroph	Ectomycorrhizal-Undefined Saprotroph	Clavarioid	NULL	Probable	On the ground, on soil, a few on wood. At least some speices ectomycorrhizal (Cannon & Kirk 2007)	b'Cannon PF, Kirk PM. 2007. Fungal Families of the World. CAB International, Cambridge (ISBN: 978-0851998275)'
b904e62f39d6206167eac48d2d862092	0.0	0.0	0.0	0.0	0.0	0.0	0.0	0.0	0.0	0.0	0.0	0.0	0.0	0.0	0.0	0.0	0.0	0.0	450.0	2881.0	0.0	0.0	0.0	0.0	k__Fungi; p__Basidiomycota; c__Agaricomycetes; o__Agaricales; f__Amanitaceae; g__Amanita; s__Amanita_orientifulva	Amanita	13	Saprotroph-Symbiotroph	Ectomycorrhizal-Undefined Saprotroph	Agaricoid	NULL	Probable	Some members of the genus are deadly poisonous	b'Rinaldi AC, et al. 2008. Fungal Diversity 33:1-45 ((http://www.fungaldiversity.org/fdp/sfdp/33-1.pdf)); Tedersoo L, et al. 2010. Mycorrhiza 20:217-263 ((https://doi.org/10.1007/s00572-009-0274-x)); Wolfe BE, et al. 2012. PLoS ONE 7:e39597 ((https://doi.org/10.1371/journal.pone.0039597)); http://mycorrhizas.info/ecmf.html ((http://mycorrhizas.info/ecmf.html)); http://en.wikipedia.org/wiki/List_o…
db226934b254dadddd2dd9c42bff37b7	84.0	69.0	243.0	96.0	350.0	364.0	30.0	19.0	74.0	0.0	48.0	168.0	747.0	178.0	28.0	221.0	35.0	0.0	123.0	43.0	0.0	0.0	135.0	151.0	k__Fungi; p__Mortierellomycota; c__Mortierellomycetes; o__Mortierellales; f__Mortierellaceae; g__Mortierella; s__Mortierella_pseudozygospora	Mortierella	13	Saprotroph-Symbiotroph	Endophyte-Litter Saprotroph-Soil Saprotroph-Undefined Saprotroph	Microfungus	NULL	Probable	Saprobic in soil and thus frequenctly isolated from soil and material contaminated with soil such as hay or rotten silage and spoil tips (Cannon & Kirk 2007)	b'Cannon PF, Kirk PM. 2007. Fungal Families of the World. CAB International, Cambridge (ISBN: 978-0851998275); Tedersoo L, et al. 2014. Science 346:e1256688 ((https://doi.org/10.1126/science.1256688)); Purahong W, et al. 2016. Molecular Ecology 25:4059-4074 ((https://doi.org/10.1111/mec.13739))'
fd0cba79729bddb24f029ef207b5df84	0.0	0.0	0.0	0.0	0.0	0.0	0.0	0.0	3109.0	0.0	0.0	0.0	0.0	0.0	0.0	0.0	72.0	0.0	0.0	0.0	0.0	0.0	0.0	0.0	k__Fungi; p__Basidiomycota; c__Agaricomycetes; o__Thelephorales; f__Thelephoraceae	Thelephoraceae	9	Saprotroph-Symbiotroph	Ectomycorrhizal-Undefined Saprotroph	Clavarioid	NULL	Probable	On the ground, on soil, a few on wood. At least some speices ectomycorrhizal (Cannon & Kirk 2007)	b'Cannon PF, Kirk PM. 2007. Fungal Families of the World. CAB International, Cambridge (ISBN: 978-0851998275)'
7236090573d231584b25a89f67ef0fb3	38.0	92.0	115.0	127.0	33.0	0.0	0.0	0.0	403.0	0.0	86.0	102.0	125.0	1750.0	164.0	0.0	141.0	0.0	0.0	0.0	0.0	0.0	0.0	0.0	k__Fungi; p__Ascomycota; c__Leotiomycetes; o__Thelebolales; f__Pseudeurotiaceae; g__Pseudogymnoascus; s__Pseudogymnoascus_pannorum	Pseudogymnoascus	13	Pathotroph-Saprotroph-Symbiotroph	Animal Pathogen-Soil Saprotroph	NULL	NULL	Possible	It is important to note that the majority of species that comprise this genus, including the White-Nose Bat Syndrome causing Pseudogymnoascus destructans, were once placed in the genus Geomyces (see Minnis & Lindner 2013), and including Pseudogymnoascus panorum (as Geomyces panorum) that had been widely applied to a number of isolates from cold places, including those found in soil, on living roo…	b'Minnis AM, Lindner DL. 2013. Fungal Biology 117:638-649 ((https://doi.org/10.1016/j.funbio.2013.07.001)); Tedersoo L, et al. 2014. Science 346:e1256688 ((https://doi.org/10.1126/science.1256688))'
bac6f00addc547169ed67a7085410bd0	24.0	23.0	0.0	0.0	0.0	0.0	0.0	0.0	10.0	28.0	0.0	0.0	0.0	0.0	8.0	0.0	0.0	1390.0	26.0	11.0	846.0	778.0	10.0	13.0	k__Fungi; p__Basidiomycota; c__Agaricomycetes; o__Geastrales; f__Geastraceae; g__Geastrum	Geastrum	13	Saprotroph	Undefined Saprotroph	Gasteroid	NULL	Probable	Common name - earthstar; Terrestrial, rarely on wood or coprophilous. Most species are presumed saprobes, but at least some may be ectomycorrhizal (Cannon & Kirk 2007)	b'Grgurinovic CA, Simpson JA. 2001. Fungal Diversity 8:97-127 ((http://www.fungaldiversity.org/fdp/sfdp/FD_8_97-127.pdf)); Cannon PF, Kirk PM. 2007. Fungal Families of the World. CAB International, Cambridge (ISBN: 978-0851998275); Tedersoo L, et al. 2014. Science 346:e1256688 ((https://doi.org/10.1126/science.1256688))'
3ccd2d8762a37e27ed6e3fe57d1db4ea	274.0	430.0	139.0	139.0	0.0	0.0	0.0	0.0	280.0	1564.0	0.0	11.0	0.0	0.0	0.0	0.0	264.0	0.0	32.0	0.0	0.0	0.0	0.0	0.0	k__Fungi; p__Ascomycota; c__Leotiomycetes; o__Helotiales; f__Hyaloscyphaceae	Hyaloscyphaceae	9	Saprotroph	Plant Saprotroph-Wood Saprotroph	Microfungus	NULL	Probable	Saprobic on woody and herbaceous material (Cannon & Kirk 2007)	b'Cannon PF, Kirk PM. 2007. Fungal Families of the World. CAB International, Cambridge (ISBN: 978-0851998275)'
dd51309961f0eaad9a2992bc6f50e335	0.0	0.0	0.0	0.0	0.0	0.0	0.0	0.0	0.0	0.0	0.0	0.0	0.0	0.0	0.0	3102.0	0.0	0.0	0.0	0.0	0.0	0.0	0.0	0.0	k__Fungi; p__Basidiomycota; c__Agaricomycetes; o__Thelephorales; f__Thelephoraceae; g__Thelephora; s__Thelephora_sp	Thelephoraceae	9	Saprotroph-Symbiotroph	Ectomycorrhizal-Undefined Saprotroph	Clavarioid	NULL	Probable	On the ground, on soil, a few on wood. At least some speices ectomycorrhizal (Cannon & Kirk 2007)	b'Cannon PF, Kirk PM. 2007. Fungal Families of the World. CAB International, Cambridge (ISBN: 978-0851998275)'
acc2be981102feb0d050b038b77f6b9d	0.0	0.0	0.0	0.0	0.0	0.0	0.0	0.0	0.0	0.0	0.0	0.0	3091.0	0.0	0.0	0.0	0.0	0.0	0.0	0.0	0.0	0.0	0.0	0.0	k__Fungi; p__Basidiomycota; c__Agaricomycetes; o__Agaricales; f__Amanitaceae; g__Amanita; s__Amanita_citrinoannulata	Amanita	13	Saprotroph-Symbiotroph	Ectomycorrhizal-Undefined Saprotroph	Agaricoid	NULL	Probable	Some members of the genus are deadly poisonous	b'Rinaldi AC, et al. 2008. Fungal Diversity 33:1-45 ((http://www.fungaldiversity.org/fdp/sfdp/33-1.pdf)); Tedersoo L, et al. 2010. Mycorrhiza 20:217-263 ((https://doi.org/10.1007/s00572-009-0274-x)); Wolfe BE, et al. 2012. PLoS ONE 7:e39597 ((https://doi.org/10.1371/journal.pone.0039597)); http://mycorrhizas.info/ecmf.html ((http://mycorrhizas.info/ecmf.html)); http://en.wikipedia.org/wiki/List_o…
7849649a30d8d95974951def430fe4c7	0.0	0.0	0.0	0.0	0.0	0.0	0.0	0.0	0.0	0.0	3088.0	0.0	0.0	0.0	0.0	0.0	0.0	0.0	0.0	0.0	0.0	0.0	0.0	0.0	k__Fungi; p__Basidiomycota; c__Agaricomycetes; o__Russulales; f__Russulaceae; g__Russula; s__Russula_sp	Russula	13	Symbiotroph	Ectomycorrhizal	Agaricoid	NULL	Highly Probable	NULL	b'Rinaldi AC, et al. 2008. Fungal Diversity 33:1-45 ((http://www.fungaldiversity.org/fdp/sfdp/33-1.pdf)); Tedersoo L, et al. 2010. Mycorrhiza 20:217-263 ((https://doi.org/10.1007/s00572-009-0274-x)); http://mycorrhizas.info/ecmf.html ((http://mycorrhizas.info/ecmf.html))'
fd92bb769bb9ff56c628d977507f04fb	0.0	0.0	0.0	0.0	0.0	0.0	0.0	0.0	0.0	0.0	0.0	0.0	0.0	0.0	0.0	0.0	0.0	0.0	0.0	17.0	1667.0	1298.0	0.0	0.0	k__Fungi; p__Basidiomycota; c__Agaricomycetes; o__Agaricales; f__Inocybaceae	Inocybaceae	9	Symbiotroph	Ectomycorrhizal	Agaricoid	NULL	Probable	Sensu stricto with the exclusion of Crepidotaceae, Tubariaceae, and Chromocyphellaceae; Pharmacology - muscarine, psilocybin, aeruginascen, unclarified alkaloids, or none	b'Matheny PB. 2009. McIlvainea 18:11-21 ((https://namyco.org/docs/3_Matheny.pdf))'
b4bcc2647ae16183b6a4392d97b24b74	0.0	0.0	0.0	0.0	0.0	0.0	0.0	0.0	0.0	0.0	944.0	0.0	1104.0	175.0	0.0	0.0	0.0	0.0	0.0	647.0	0.0	0.0	0.0	0.0	k__Fungi; p__Basidiomycota; c__Agaricomycetes; o__Russulales; f__Russulaceae; g__Russula; s__Russula_griseostipitata	Russula	13	Symbiotroph	Ectomycorrhizal	Agaricoid	NULL	Highly Probable	NULL	b'Rinaldi AC, et al. 2008. Fungal Diversity 33:1-45 ((http://www.fungaldiversity.org/fdp/sfdp/33-1.pdf)); Tedersoo L, et al. 2010. Mycorrhiza 20:217-263 ((https://doi.org/10.1007/s00572-009-0274-x)); http://mycorrhizas.info/ecmf.html ((http://mycorrhizas.info/ecmf.html))'
455a70832bf64ef8db7b2ff76db12054	0.0	0.0	0.0	0.0	5.0	11.0	0.0	0.0	0.0	0.0	0.0	49.0	243.0	78.0	0.0	0.0	138.0	629.0	647.0	607.0	133.0	146.0	83.0	89.0	k__Fungi; p__Basidiomycota; c__Microbotryomycetes; o__Leucosporidiales; f__Leucosporidiaceae; g__Leucosporidium; s__Leucosporidium_sp	Leucosporidium	13	Saprotroph	Soil Saprotroph-Undefined Saprotroph	Yeast	NULL	Probable	A yeast from fruit (Barnett & Buhagiar 1971; Syn. Candida-Leucosporidiella-Rhodotorula-Torulopsis-Vanrijia spp.);Isolated from permafrost soil (Golubev 1998; Syn. Leucosporidium/Rhodotorula spp.)	b'Barnett JA, Buhagiar RWM. 1971. Journal of General Microbiology 67:233-238 ((https://doi.org/10.1099/00221287-67-2-233)); Golubev WI. 1998. Mikologiya i Fitopatologiya 32:8-13 ((https://www.binran.ru/files/journals/MiF/MiF_1998_32_3.pdf))'
6bbe6665e54f01602a0ada763fffac40	0.0	0.0	0.0	0.0	203.0	265.0	0.0	0.0	0.0	9.0	326.0	0.0	0.0	0.0	0.0	0.0	0.0	416.0	572.0	790.0	31.0	36.0	55.0	92.0	k__Fungi; p__Ascomycota; c__Leotiomycetes; o__Helotiales; f__Myxotrichaceae; g__Oidiodendron; s__Oidiodendron_chlamydosporicum	Oidiodendron	13	Pathotroph-Symbiotroph	Ericoid Mycorrhizal	Microfungus	NULL	Probable	Dark Septate Endophyte	b'Newsham KK. 2011. New Phytologist 190:783-793 ((https://doi.org/10.1111/j.1469-8137.2010.03611.x)) (as dark septate root endophytes)'
48029ff93a6c931856977f91a9fdb657	15.0	0.0	0.0	0.0	1037.0	1359.0	0.0	0.0	0.0	0.0	0.0	0.0	0.0	0.0	0.0	0.0	0.0	0.0	0.0	256.0	0.0	0.0	0.0	0.0	k__Fungi; p__Basidiomycota; c__Agaricomycetes; o__Agaricales; f__Amanitaceae; g__Amanita	Amanita	13	Saprotroph-Symbiotroph	Ectomycorrhizal-Undefined Saprotroph	Agaricoid	NULL	Probable	Some members of the genus are deadly poisonous	b'Rinaldi AC, et al. 2008. Fungal Diversity 33:1-45 ((http://www.fungaldiversity.org/fdp/sfdp/33-1.pdf)); Tedersoo L, et al. 2010. Mycorrhiza 20:217-263 ((https://doi.org/10.1007/s00572-009-0274-x)); Wolfe BE, et al. 2012. PLoS ONE 7:e39597 ((https://doi.org/10.1371/journal.pone.0039597)); http://mycorrhizas.info/ecmf.html ((http://mycorrhizas.info/ecmf.html)); http://en.wikipedia.org/wiki/List_o…
7de5fa21640dbef255e9d6aeff39c718	0.0	0.0	0.0	0.0	0.0	0.0	0.0	0.0	0.0	0.0	0.0	0.0	0.0	2594.0	0.0	0.0	0.0	0.0	0.0	0.0	0.0	0.0	0.0	0.0	k__Fungi; p__Basidiomycota; c__Agaricomycetes; o__Cantharellales; f__Hydnaceae; g__Clavulina	Clavulina	13	Symbiotroph	Ectomycorrhizal	Clavarioid	NULL	Highly Probable	NULL	b'Tedersoo L, et al. 2014. Science 346:e1256688 ((https://doi.org/10.1126/science.1256688))'
7dd81813b75f07d51dcf710f931948a6	0.0	0.0	0.0	0.0	0.0	0.0	0.0	0.0	0.0	0.0	0.0	0.0	0.0	0.0	2579.0	0.0	0.0	0.0	0.0	0.0	0.0	0.0	0.0	0.0	k__Fungi; p__Basidiomycota; c__Agaricomycetes; o__Russulales; f__Russulaceae; g__Russula; s__Russula_sanguinaria	Russula	13	Symbiotroph	Ectomycorrhizal	Agaricoid	NULL	Highly Probable	NULL	b'Rinaldi AC, et al. 2008. Fungal Diversity 33:1-45 ((http://www.fungaldiversity.org/fdp/sfdp/33-1.pdf)); Tedersoo L, et al. 2010. Mycorrhiza 20:217-263 ((https://doi.org/10.1007/s00572-009-0274-x)); http://mycorrhizas.info/ecmf.html ((http://mycorrhizas.info/ecmf.html))'
bf9c498f98f33e6ba863e4b5e1cb318c	0.0	0.0	0.0	0.0	0.0	0.0	0.0	0.0	0.0	0.0	2550.0	0.0	0.0	0.0	0.0	0.0	0.0	0.0	0.0	0.0	0.0	0.0	0.0	0.0	k__Fungi; p__Basidiomycota; c__Agaricomycetes; o__Agaricales; f__Amanitaceae; g__Amanita; s__Amanita_parvifritillaria	Amanita	13	Saprotroph-Symbiotroph	Ectomycorrhizal-Undefined Saprotroph	Agaricoid	NULL	Probable	Some members of the genus are deadly poisonous	b'Rinaldi AC, et al. 2008. Fungal Diversity 33:1-45 ((http://www.fungaldiversity.org/fdp/sfdp/33-1.pdf)); Tedersoo L, et al. 2010. Mycorrhiza 20:217-263 ((https://doi.org/10.1007/s00572-009-0274-x)); Wolfe BE, et al. 2012. PLoS ONE 7:e39597 ((https://doi.org/10.1371/journal.pone.0039597)); http://mycorrhizas.info/ecmf.html ((http://mycorrhizas.info/ecmf.html)); http://en.wikipedia.org/wiki/List_o…
98380e37bf6712ea8ab0dec9169a38b7	0.0	0.0	0.0	0.0	0.0	0.0	0.0	0.0	0.0	0.0	0.0	0.0	0.0	0.0	0.0	0.0	0.0	0.0	1044.0	0.0	0.0	0.0	564.0	924.0	k__Fungi; p__Basidiomycota; c__Agaricomycetes; o__Agaricales; f__Amanitaceae; g__Amanita; s__Amanita_citrinoannulata	Amanita	13	Saprotroph-Symbiotroph	Ectomycorrhizal-Undefined Saprotroph	Agaricoid	NULL	Probable	Some members of the genus are deadly poisonous	b'Rinaldi AC, et al. 2008. Fungal Diversity 33:1-45 ((http://www.fungaldiversity.org/fdp/sfdp/33-1.pdf)); Tedersoo L, et al. 2010. Mycorrhiza 20:217-263 ((https://doi.org/10.1007/s00572-009-0274-x)); Wolfe BE, et al. 2012. PLoS ONE 7:e39597 ((https://doi.org/10.1371/journal.pone.0039597)); http://mycorrhizas.info/ecmf.html ((http://mycorrhizas.info/ecmf.html)); http://en.wikipedia.org/wiki/List_o…
4dc45e0975684491792afa1b58c18166	0.0	0.0	0.0	0.0	1111.0	976.0	0.0	0.0	0.0	0.0	420.0	0.0	0.0	0.0	0.0	0.0	0.0	0.0	0.0	0.0	0.0	0.0	0.0	0.0	k__Fungi; p__Basidiomycota; c__Agaricomycetes; o__Russulales; f__Russulaceae; g__Russula	Russula	13	Symbiotroph	Ectomycorrhizal	Agaricoid	NULL	Highly Probable	NULL	b'Rinaldi AC, et al. 2008. Fungal Diversity 33:1-45 ((http://www.fungaldiversity.org/fdp/sfdp/33-1.pdf)); Tedersoo L, et al. 2010. Mycorrhiza 20:217-263 ((https://doi.org/10.1007/s00572-009-0274-x)); http://mycorrhizas.info/ecmf.html ((http://mycorrhizas.info/ecmf.html))'
35c59c3112b67c8380074a8c34244f1a	0.0	0.0	0.0	0.0	0.0	0.0	0.0	0.0	0.0	0.0	0.0	0.0	1609.0	0.0	0.0	0.0	0.0	0.0	0.0	851.0	0.0	0.0	0.0	0.0	k__Fungi; p__Basidiomycota; c__Agaricomycetes; o__Sebacinales; f__Sebacinaceae; g__Sebacina; s__Sebacina_sp	Sebacina	13	Symbiotroph	Ectomycorrhizal-Orchid Mycorrhizal-Root Associated Biotroph	NULL	NULL	Possible	NULL	b'Rinaldi AC, et al. 2008. Fungal Diversity 33:1-45 ((http://www.fungaldiversity.org/fdp/sfdp/33-1.pdf)); Tedersoo L, et al. 2010. Mycorrhiza 20:217-263 ((https://doi.org/10.1007/s00572-009-0274-x)) (pro parte); http://mycorrhizas.info/ecmf.html ((http://mycorrhizas.info/ecmf.html)); Wei\xc3\x9f, et al. 2016. New Phytologist 211;20-40 ((https://doi.org/10.1111/nph.13977)) (various guilds)'
0eaacc11384391e4ef850ebc6c358347	0.0	0.0	0.0	0.0	1017.0	1215.0	0.0	0.0	0.0	0.0	187.0	0.0	0.0	0.0	0.0	0.0	0.0	0.0	0.0	0.0	0.0	0.0	0.0	0.0	k__Fungi; p__Basidiomycota; c__Agaricomycetes; o__Boletales; f__Boletaceae; g__Xanthoconium; s__Xanthoconium_sp	Xanthoconium	13	Symbiotroph	Ectomycorrhizal	Boletoid	NULL	Highly Probable	NULL	b'Rinaldi AC, et al. 2008. Fungal Diversity 33:1-45 ((http://www.fungaldiversity.org/fdp/sfdp/33-1.pdf)); Tedersoo L, et al. 2010. Mycorrhiza 20:217-263 ((https://doi.org/10.1007/s00572-009-0274-x)); http://mycorrhizas.info/ecmf.html ((http://mycorrhizas.info/ecmf.html))'
91bd7398ac8db68c3a3adab841d4940c	0.0	0.0	0.0	0.0	0.0	0.0	0.0	0.0	0.0	0.0	0.0	0.0	0.0	2392.0	0.0	0.0	0.0	0.0	0.0	0.0	0.0	0.0	0.0	0.0	k__Fungi; p__Basidiomycota; c__Agaricomycetes; o__Agaricales; f__Amanitaceae; g__Amanita; s__Amanita_flavoconia	Amanita	13	Saprotroph-Symbiotroph	Ectomycorrhizal-Undefined Saprotroph	Agaricoid	NULL	Probable	Some members of the genus are deadly poisonous	b'Rinaldi AC, et al. 2008. Fungal Diversity 33:1-45 ((http://www.fungaldiversity.org/fdp/sfdp/33-1.pdf)); Tedersoo L, et al. 2010. Mycorrhiza 20:217-263 ((https://doi.org/10.1007/s00572-009-0274-x)); Wolfe BE, et al. 2012. PLoS ONE 7:e39597 ((https://doi.org/10.1371/journal.pone.0039597)); http://mycorrhizas.info/ecmf.html ((http://mycorrhizas.info/ecmf.html)); http://en.wikipedia.org/wiki/List_o…
e6268da99df4f98d937a77a92f7a8a42	0.0	0.0	0.0	0.0	0.0	0.0	0.0	0.0	0.0	0.0	0.0	0.0	0.0	0.0	0.0	0.0	0.0	0.0	0.0	0.0	1862.0	515.0	0.0	0.0	k__Fungi; p__Basidiomycota; c__Agaricomycetes; o__Russulales; f__Russulaceae; g__Lactarius; s__Lactarius_cyaneocinereus	Lactarius	13	Symbiotroph	Ectomycorrhizal	Agaricoid	NULL	Highly Probable	Common name - milk-cap	b'Rinaldi AC, et al. 2008. Fungal Diversity 33:1-45 ((http://www.fungaldiversity.org/fdp/sfdp/33-1.pdf)); Tedersoo L, et al. 2010. Mycorrhiza 20:217-263 ((https://doi.org/10.1007/s00572-009-0274-x)); http://mycorrhizas.info/ecmf.html ((http://mycorrhizas.info/ecmf.html))'
ae5410112a2fb5c22e0a06f7279adffe	143.0	201.0	297.0	165.0	0.0	0.0	0.0	0.0	431.0	621.0	72.0	0.0	0.0	0.0	0.0	0.0	0.0	39.0	128.0	128.0	0.0	8.0	45.0	68.0	k__Fungi; p__Ascomycota; c__Eurotiomycetes; o__Chaetothyriales; f__Herpotrichiellaceae; g__Exophiala	Herpotrichiellaceae	9	Pathotroph-Saprotroph	Animal Pathogen-Fungal Parasite-Undefined Saprotroph	Facultative Yeast-Microfungus	NULL	Probable	Mostly saprobic on plants or other fungi, isolated from soil etc., and from medical sources (Cannon & Kirk 2007)	b'Cannon PF, Kirk PM. 2007. Fungal Families of the World. CAB International, Cambridge (ISBN: 978-0851998275)'
02c477217ab45e529a1933ec720f9f81	0.0	0.0	0.0	0.0	50.0	44.0	230.0	88.0	0.0	0.0	131.0	252.0	53.0	247.0	78.0	130.0	43.0	33.0	81.0	67.0	0.0	0.0	472.0	306.0	k__Fungi; p__Mortierellomycota; c__Mortierellomycetes; o__Mortierellales; f__Mortierellaceae	Mortierellaceae	9	Saprotroph-Symbiotroph	Endophyte-Litter Saprotroph-Soil Saprotroph-Undefined Saprotroph	Microfungus	NULL	Possible	Saprobic in soil and thus frequenctly isolated from soil and material contaminated with soil such as hay or rotten silage and spoil tips (Cannon & Kirk 2007)	b'Cannon PF, Kirk PM. 2007. Fungal Families of the World. CAB International, Cambridge (ISBN: 978-0851998275); Purahong W, et al. 2016. Molecular Ecology 25:4059-4074 ((https://doi.org/10.1111/mec.13739))'
26f23c0b6984c55ccfa8ce8295820110	0.0	0.0	0.0	0.0	683.0	910.0	0.0	0.0	0.0	0.0	0.0	0.0	0.0	666.0	0.0	0.0	0.0	0.0	0.0	0.0	0.0	0.0	0.0	0.0	k__Fungi; p__Basidiomycota; c__Agaricomycetes; o__Agaricales; f__Amanitaceae; g__Amanita	Amanita	13	Saprotroph-Symbiotroph	Ectomycorrhizal-Undefined Saprotroph	Agaricoid	NULL	Probable	Some members of the genus are deadly poisonous	b'Rinaldi AC, et al. 2008. Fungal Diversity 33:1-45 ((http://www.fungaldiversity.org/fdp/sfdp/33-1.pdf)); Tedersoo L, et al. 2010. Mycorrhiza 20:217-263 ((https://doi.org/10.1007/s00572-009-0274-x)); Wolfe BE, et al. 2012. PLoS ONE 7:e39597 ((https://doi.org/10.1371/journal.pone.0039597)); http://mycorrhizas.info/ecmf.html ((http://mycorrhizas.info/ecmf.html)); http://en.wikipedia.org/wiki/List_o…
268fa86f9f6a1f49264a2bb9c17b1cc0	0.0	0.0	0.0	0.0	0.0	0.0	0.0	0.0	0.0	0.0	0.0	0.0	0.0	968.0	0.0	0.0	1248.0	0.0	0.0	0.0	0.0	0.0	0.0	0.0	k__Fungi; p__Basidiomycota; c__Agaricomycetes; o__Agaricales; f__Inocybaceae; g__Inocybe; s__Inocybe_sp	Inocybe	13	Symbiotroph	Ectomycorrhizal	Agaricoid	NULL	Highly Probable	Sensu stricto (Matheny 2009).	b'Rinaldi AC, et al. 2008. Fungal Diversity 33:1-45 ((http://www.fungaldiversity.org/fdp/sfdp/33-1.pdf)); Matheny PB. 2009. McIlvainea 18:11-21 ((https://namyco.org/docs/3_Matheny.pdf)); Tedersoo L, et al. 2010. Mycorrhiza 20:217-263 ((https://doi.org/10.1007/s00572-009-0274-x)); http://mycorrhizas.info/ecmf.html ((http://mycorrhizas.info/ecmf.html))'
3cc68c120c5b214b70d12f5f53f1d9f4	0.0	0.0	0.0	0.0	0.0	0.0	0.0	0.0	0.0	0.0	0.0	2014.0	0.0	79.0	0.0	0.0	0.0	0.0	0.0	92.0	0.0	0.0	0.0	0.0	k__Fungi; p__Basidiomycota; c__Agaricomycetes; o__Thelephorales; f__Thelephoraceae	Thelephoraceae	9	Saprotroph-Symbiotroph	Ectomycorrhizal-Undefined Saprotroph	Clavarioid	NULL	Probable	On the ground, on soil, a few on wood. At least some speices ectomycorrhizal (Cannon & Kirk 2007)	b'Cannon PF, Kirk PM. 2007. Fungal Families of the World. CAB International, Cambridge (ISBN: 978-0851998275)'
7e60017f1ed76c4c03cbb5f3677e90a6	0.0	0.0	22.0	29.0	28.0	27.0	0.0	0.0	143.0	0.0	127.0	22.0	84.0	52.0	36.0	66.0	48.0	273.0	525.0	391.0	38.0	28.0	77.0	113.0	k__Fungi; p__Ascomycota; c__Eurotiomycetes; o__Eurotiales; f__Aspergillaceae; g__Penicillium; s__Penicillium_raistrickii	Penicillium	13	Saprotroph	Dung Saprotroph-Undefined Saprotroph-Wood Saprotroph	Microfungus	Soft Rot	Highly Probable	NULL	b'Duncan CG, Eslyn WE. 1966. Mycologia 58642-664; Seehann G, et al. 1975. List of Fungi in Soft-Rot Tissue Tests. Institute fur Holzbiologie und Holzschutz, Bundesforschungsanstalt fur Forst - und Holzwirtshaft, Hamburg - Lohbrugge, Germany; Costa IPMW, et al. 2012. Mycotaxon 119:e26 ((http://mycotaxon.com/resources/checklists/costa_v119_checklist.pdf)); Bills GF, et al. 2013. Current Opinion in …
784696fa43b8a3134bd9714ec7232bf7	0.0	0.0	0.0	0.0	0.0	0.0	4.0	0.0	0.0	0.0	0.0	12.0	0.0	2088.0	0.0	0.0	0.0	0.0	0.0	0.0	0.0	0.0	0.0	0.0	k__Fungi; p__Basidiomycota; c__Agaricomycetes; o__Agaricales; f__Inocybaceae; g__Inocybe; s__Inocybe_sp	Inocybe	13	Symbiotroph	Ectomycorrhizal	Agaricoid	NULL	Highly Probable	Sensu stricto (Matheny 2009).	b'Rinaldi AC, et al. 2008. Fungal Diversity 33:1-45 ((http://www.fungaldiversity.org/fdp/sfdp/33-1.pdf)); Matheny PB. 2009. McIlvainea 18:11-21 ((https://namyco.org/docs/3_Matheny.pdf)); Tedersoo L, et al. 2010. Mycorrhiza 20:217-263 ((https://doi.org/10.1007/s00572-009-0274-x)); http://mycorrhizas.info/ecmf.html ((http://mycorrhizas.info/ecmf.html))'
2bc725dcaefc7312c926661e41fbbd20	0.0	0.0	0.0	0.0	0.0	0.0	0.0	0.0	0.0	0.0	0.0	0.0	0.0	0.0	0.0	0.0	0.0	216.0	1802.0	0.0	0.0	0.0	0.0	0.0	k__Fungi; p__Basidiomycota; c__Agaricomycetes; o__Cantharellales; f__Hydnaceae; g__Clavulina	Clavulina	13	Symbiotroph	Ectomycorrhizal	Clavarioid	NULL	Highly Probable	NULL	b'Tedersoo L, et al. 2014. Science 346:e1256688 ((https://doi.org/10.1126/science.1256688))'
323c3ac7317e10c501fec64e8e0021b8	0.0	0.0	0.0	0.0	0.0	0.0	663.0	1085.0	0.0	0.0	0.0	0.0	31.0	0.0	191.0	0.0	39.0	0.0	0.0	0.0	0.0	0.0	0.0	0.0	k__Fungi; p__Basidiomycota; c__Agaricomycetes; o__Agaricales; f__Hymenogastraceae; g__Hymenogaster; s__Hymenogaster_sp	Hymenogaster	13	Symbiotroph	Ectomycorrhizal	Gasteroid	Hypogeous	Possible	Common name - false truffle	b'Rinaldi AC, et al. 2008. Fungal Diversity 33:1-45 ((http://www.fungaldiversity.org/fdp/sfdp/33-1.pdf)) (as ECM/not ECM); Tedersoo L, et al. 2010. Mycorrhiza 20:217-263 ((https://doi.org/10.1007/s00572-009-0274-x; sensu stricto)); http://mycorrhizas.info/ecmf.html ((http://mycorrhizas.info/ecmf.html)) ((as ECM/not ECM))'
0e80a54345abff129824b76c630bdddf	0.0	0.0	0.0	0.0	0.0	0.0	0.0	0.0	0.0	0.0	0.0	0.0	0.0	0.0	0.0	0.0	0.0	463.0	845.0	102.0	239.0	236.0	54.0	57.0	k__Fungi; p__Mucoromycota; c__Umbelopsidomycetes; o__Umbelopsidales; f__Umbelopsidaceae; g__Umbelopsis; s__Umbelopsis_sp	Umbelopsis	13	Saprotroph	Undefined Saprotroph	NULL	NULL	Probable	NULL	b'Tedersoo L, et al. 2014. Science 346:e1256688 ((https://doi.org/10.1126/science.1256688))'
a4a23d73362a558ed06809463b02094a	0.0	0.0	0.0	0.0	0.0	0.0	0.0	0.0	0.0	0.0	0.0	339.0	0.0	0.0	0.0	0.0	0.0	131.0	0.0	1515.0	0.0	0.0	0.0	0.0	k__Fungi; p__Basidiomycota; c__Agaricomycetes; o__Russulales; f__Russulaceae; g__Russula	Russula	13	Symbiotroph	Ectomycorrhizal	Agaricoid	NULL	Highly Probable	NULL	b'Rinaldi AC, et al. 2008. Fungal Diversity 33:1-45 ((http://www.fungaldiversity.org/fdp/sfdp/33-1.pdf)); Tedersoo L, et al. 2010. Mycorrhiza 20:217-263 ((https://doi.org/10.1007/s00572-009-0274-x)); http://mycorrhizas.info/ecmf.html ((http://mycorrhizas.info/ecmf.html))'
734032d020fe8feab13ecad5a473ec79	0.0	0.0	0.0	0.0	109.0	139.0	0.0	0.0	0.0	0.0	208.0	61.0	179.0	251.0	19.0	123.0	47.0	416.0	136.0	210.0	0.0	18.0	22.0	33.0	k__Fungi; p__Ascomycota; c__Sordariomycetes; o__Hypocreales; f__Clavicipitaceae; g__Clavicipitaceae_gen_Incertae_sedis; s__Clavicipitaceae_sp	Clavicipitaceae	9	Pathotroph-Symbiotroph	Endophyte-Epiphyte-Fungal Parasite-Insect Parasite	Microfungus	NULL	Possible	Parasitic, endophytic or epiphytic on Insecta, other fungi or Gamineae (Cannon & Kirk 2007)	b'Cannon PF, Kirk PM. 2007. Fungal Families of the World. CAB International, Cambridge (ISBN: 978-0851998275)'
4002983fdd25244e6195fbdfb21dfd77	436.0	551.0	48.0	40.0	0.0	0.0	0.0	0.0	125.0	658.0	3.0	0.0	0.0	0.0	88.0	0.0	0.0	8.0	0.0	0.0	0.0	2.0	0.0	0.0	k__Fungi; p__Ascomycota; c__Sordariomycetes; o__Glomerellales; f__Plectosphaerellaceae; g__Gibellulopsis; s__Gibellulopsis_sp	Gibellulopsis	13	Pathotroph	Plant Pathogen	NULL	NULL	Probable	NULL	b'Tedersoo L, et al. 2014. Science 346:e1256688 ((https://doi.org/10.1126/science.1256688))'
13a8cf6a71b17ffb7a90c913d3db5f8a	0.0	0.0	0.0	0.0	0.0	0.0	134.0	133.0	0.0	0.0	0.0	0.0	0.0	0.0	1689.0	0.0	0.0	0.0	0.0	0.0	0.0	0.0	0.0	0.0	k__Fungi; p__Basidiomycota; c__Agaricomycetes; o__Agaricales; f__Inocybaceae	Inocybaceae	9	Symbiotroph	Ectomycorrhizal	Agaricoid	NULL	Probable	Sensu stricto with the exclusion of Crepidotaceae, Tubariaceae, and Chromocyphellaceae; Pharmacology - muscarine, psilocybin, aeruginascen, unclarified alkaloids, or none	b'Matheny PB. 2009. McIlvainea 18:11-21 ((https://namyco.org/docs/3_Matheny.pdf))'
1ba787abe3e6d2bf39c4877a283602a4	0.0	0.0	0.0	0.0	0.0	0.0	0.0	0.0	0.0	0.0	0.0	1631.0	324.0	0.0	0.0	0.0	0.0	0.0	0.0	0.0	0.0	0.0	0.0	0.0	k__Fungi; p__Basidiomycota; c__Agaricomycetes; o__Thelephorales; f__Thelephoraceae	Thelephoraceae	9	Saprotroph-Symbiotroph	Ectomycorrhizal-Undefined Saprotroph	Clavarioid	NULL	Probable	On the ground, on soil, a few on wood. At least some speices ectomycorrhizal (Cannon & Kirk 2007)	b'Cannon PF, Kirk PM. 2007. Fungal Families of the World. CAB International, Cambridge (ISBN: 978-0851998275)'
66a86f7b0a3996779d4ee5b971c9c08d	0.0	0.0	0.0	0.0	0.0	0.0	0.0	0.0	0.0	0.0	0.0	1845.0	0.0	0.0	0.0	0.0	0.0	0.0	0.0	0.0	0.0	0.0	0.0	0.0	k__Fungi; p__Basidiomycota; c__Agaricomycetes; o__Russulales; f__Russulaceae; g__Russula	Russula	13	Symbiotroph	Ectomycorrhizal	Agaricoid	NULL	Highly Probable	NULL	b'Rinaldi AC, et al. 2008. Fungal Diversity 33:1-45 ((http://www.fungaldiversity.org/fdp/sfdp/33-1.pdf)); Tedersoo L, et al. 2010. Mycorrhiza 20:217-263 ((https://doi.org/10.1007/s00572-009-0274-x)); http://mycorrhizas.info/ecmf.html ((http://mycorrhizas.info/ecmf.html))'
b638312ad88bb76bc49fd7874bd370cf	160.0	199.0	190.0	145.0	12.0	10.0	0.0	0.0	374.0	222.0	28.0	0.0	0.0	0.0	0.0	0.0	0.0	113.0	77.0	34.0	93.0	118.0	0.0	18.0	k__Fungi; p__Ascomycota; c__Sordariomycetes; o__Chaetosphaeriales; f__Chaetosphaeriaceae; g__Gonytrichum; s__Gonytrichum_sp	Gonytrichum	13	Saprotroph	Undefined Saprotroph	NULL	NULL	Probable	NULL	b'Tedersoo L, et al. 2014. Science 346:e1256688 ((https://doi.org/10.1126/science.1256688))'
9ca9b8b754f5319d0d11a9db2eb4905b	13.0	10.0	0.0	0.0	0.0	0.0	327.0	290.0	118.0	24.0	23.0	37.0	0.0	0.0	149.0	63.0	113.0	12.0	52.0	22.0	0.0	0.0	205.0	269.0	k__Fungi; p__Mortierellomycota; c__Mortierellomycetes; o__Mortierellales; f__Mortierellaceae; g__Gryganskiella; s__Gryganskiella_cystojenkinii	Mortierellaceae	9	Saprotroph-Symbiotroph	Endophyte-Litter Saprotroph-Soil Saprotroph-Undefined Saprotroph	Microfungus	NULL	Possible	Saprobic in soil and thus frequenctly isolated from soil and material contaminated with soil such as hay or rotten silage and spoil tips (Cannon & Kirk 2007)	b'Cannon PF, Kirk PM. 2007. Fungal Families of the World. CAB International, Cambridge (ISBN: 978-0851998275); Purahong W, et al. 2016. Molecular Ecology 25:4059-4074 ((https://doi.org/10.1111/mec.13739))'
3387ed996dfe0d71432ab14de174c9c5	0.0	0.0	0.0	0.0	0.0	0.0	787.0	556.0	0.0	0.0	229.0	0.0	151.0	0.0	0.0	0.0	0.0	0.0	0.0	0.0	0.0	0.0	0.0	0.0	k__Fungi; p__Basidiomycota; c__Agaricomycetes; o__Thelephorales; f__Thelephoraceae; g__Tomentella; s__Tomentella_papuae	Tomentella	13	Symbiotroph	Ectomycorrhizal	Corticioid	NULL	Highly Probable	NULL	b'Rinaldi AC, et al. 2008. Fungal Diversity 33:1-45 ((http://www.fungaldiversity.org/fdp/sfdp/33-1.pdf)); Tedersoo L, et al. 2010. Mycorrhiza 20:217-263 ((https://doi.org/10.1007/s00572-009-0274-x)); http://mycorrhizas.info/ecmf.html ((http://mycorrhizas.info/ecmf.html))'
364bba7f8efaa263ea84aacbf1ad9224	0.0	0.0	0.0	0.0	0.0	0.0	0.0	0.0	0.0	0.0	136.0	0.0	0.0	0.0	0.0	0.0	0.0	0.0	0.0	1585.0	0.0	0.0	0.0	0.0	k__Fungi; p__Basidiomycota; c__Agaricomycetes; o__Russulales; f__Russulaceae; g__Russula; s__Russula_nigrovirens	Russula	13	Symbiotroph	Ectomycorrhizal	Agaricoid	NULL	Highly Probable	NULL	b'Rinaldi AC, et al. 2008. Fungal Diversity 33:1-45 ((http://www.fungaldiversity.org/fdp/sfdp/33-1.pdf)); Tedersoo L, et al. 2010. Mycorrhiza 20:217-263 ((https://doi.org/10.1007/s00572-009-0274-x)); http://mycorrhizas.info/ecmf.html ((http://mycorrhizas.info/ecmf.html))'
43fe27ac792763571cceca5ec507aba5	0.0	0.0	0.0	0.0	0.0	0.0	169.0	105.0	0.0	0.0	0.0	142.0	81.0	0.0	1117.0	92.0	0.0	0.0	0.0	0.0	0.0	0.0	0.0	0.0	k__Fungi; p__Basidiomycota; c__Agaricomycetes; o__Thelephorales; f__Thelephoraceae	Thelephoraceae	9	Saprotroph-Symbiotroph	Ectomycorrhizal-Undefined Saprotroph	Clavarioid	NULL	Probable	On the ground, on soil, a few on wood. At least some speices ectomycorrhizal (Cannon & Kirk 2007)	b'Cannon PF, Kirk PM. 2007. Fungal Families of the World. CAB International, Cambridge (ISBN: 978-0851998275)'
b8031f44366917ac21f4e824b156ef42	41.0	50.0	85.0	47.0	5.0	6.0	53.0	69.0	294.0	141.0	16.0	71.0	117.0	49.0	120.0	99.0	167.0	50.0	56.0	74.0	20.0	20.0	23.0	29.0	k__Fungi; p__Ascomycota; c__Dothideomycetes; o__Pleosporales; f__Melanommataceae; g__Pleotrichocladium; s__Pleotrichocladium_opacum	Melanommataceae	9	Saprotroph	Wood Saprotroph	Microfungus	NULL	Probable	Saprobic on wood and bark (Cannon & Kirk 2007)	b'Cannon PF, Kirk PM. 2007. Fungal Families of the World. CAB International, Cambridge (ISBN: 978-0851998275)'
52c7628daaa94b406205a4ae401b2e83	0.0	0.0	0.0	0.0	0.0	0.0	0.0	46.0	0.0	0.0	0.0	0.0	0.0	0.0	799.0	36.0	0.0	184.0	0.0	0.0	155.0	416.0	9.0	18.0	k__Fungi; p__Basidiomycota; c__Agaricomycetes; o__Thelephorales; f__Thelephoraceae; g__Tomentella; s__Tomentella_papuae	Tomentella	13	Symbiotroph	Ectomycorrhizal	Corticioid	NULL	Highly Probable	NULL	b'Rinaldi AC, et al. 2008. Fungal Diversity 33:1-45 ((http://www.fungaldiversity.org/fdp/sfdp/33-1.pdf)); Tedersoo L, et al. 2010. Mycorrhiza 20:217-263 ((https://doi.org/10.1007/s00572-009-0274-x)); http://mycorrhizas.info/ecmf.html ((http://mycorrhizas.info/ecmf.html))'
e5725648b04fe91e59fae4845bdc345f	0.0	0.0	0.0	0.0	0.0	0.0	0.0	0.0	0.0	0.0	0.0	0.0	0.0	0.0	0.0	0.0	0.0	0.0	1658.0	0.0	0.0	0.0	0.0	0.0	k__Fungi; p__Basidiomycota; c__Agaricomycetes; o__Agaricales; f__Amanitaceae; g__Amanita; s__Amanita_citrinoannulata	Amanita	13	Saprotroph-Symbiotroph	Ectomycorrhizal-Undefined Saprotroph	Agaricoid	NULL	Probable	Some members of the genus are deadly poisonous	b'Rinaldi AC, et al. 2008. Fungal Diversity 33:1-45 ((http://www.fungaldiversity.org/fdp/sfdp/33-1.pdf)); Tedersoo L, et al. 2010. Mycorrhiza 20:217-263 ((https://doi.org/10.1007/s00572-009-0274-x)); Wolfe BE, et al. 2012. PLoS ONE 7:e39597 ((https://doi.org/10.1371/journal.pone.0039597)); http://mycorrhizas.info/ecmf.html ((http://mycorrhizas.info/ecmf.html)); http://en.wikipedia.org/wiki/List_o…
76774fed23bc2416d14e9fd60cefca39	0.0	0.0	0.0	0.0	0.0	0.0	0.0	0.0	0.0	0.0	0.0	0.0	0.0	0.0	1630.0	0.0	0.0	0.0	0.0	0.0	0.0	0.0	0.0	0.0	k__Fungi; p__Basidiomycota; c__Agaricomycetes; o__Russulales; f__Russulaceae; g__Russula; s__Russula_densifolia	Russula	13	Symbiotroph	Ectomycorrhizal	Agaricoid	NULL	Highly Probable	NULL	b'Rinaldi AC, et al. 2008. Fungal Diversity 33:1-45 ((http://www.fungaldiversity.org/fdp/sfdp/33-1.pdf)); Tedersoo L, et al. 2010. Mycorrhiza 20:217-263 ((https://doi.org/10.1007/s00572-009-0274-x)); http://mycorrhizas.info/ecmf.html ((http://mycorrhizas.info/ecmf.html))'
97546bdbb015cfe0abba9072e98b228c	0.0	0.0	0.0	0.0	0.0	0.0	683.0	935.0	0.0	0.0	0.0	0.0	0.0	0.0	0.0	0.0	0.0	0.0	0.0	0.0	0.0	0.0	0.0	0.0	k__Fungi; p__Basidiomycota; c__Agaricomycetes; o__Agaricales; f__Cortinariaceae; g__Cortinarius	Cortinarius	13	Symbiotroph	Ectomycorrhizal	Agaricoid	NULL	Highly Probable	NULL	b'Rinaldi AC, et al. 2008. Fungal Diversity 33:1-45 ((http://www.fungaldiversity.org/fdp/sfdp/33-1.pdf)); Tedersoo L, et al. 2010. Mycorrhiza 20:217-263 ((https://doi.org/10.1007/s00572-009-0274-x)); http://mycorrhizas.info/ecmf.html ((http://mycorrhizas.info/ecmf.html))'
11b57f975d306024fc1c523649fa2728	0.0	0.0	0.0	0.0	0.0	0.0	0.0	0.0	0.0	0.0	0.0	1106.0	0.0	90.0	0.0	0.0	0.0	88.0	0.0	321.0	0.0	0.0	0.0	0.0	k__Fungi; p__Basidiomycota; c__Agaricomycetes; o__Sebacinales; f__Sebacinaceae; g__Sebacina; s__Sebacina_sp	Sebacina	13	Symbiotroph	Ectomycorrhizal-Orchid Mycorrhizal-Root Associated Biotroph	NULL	NULL	Possible	NULL	b'Rinaldi AC, et al. 2008. Fungal Diversity 33:1-45 ((http://www.fungaldiversity.org/fdp/sfdp/33-1.pdf)); Tedersoo L, et al. 2010. Mycorrhiza 20:217-263 ((https://doi.org/10.1007/s00572-009-0274-x)) (pro parte); http://mycorrhizas.info/ecmf.html ((http://mycorrhizas.info/ecmf.html)); Wei\xc3\x9f, et al. 2016. New Phytologist 211;20-40 ((https://doi.org/10.1111/nph.13977)) (various guilds)'
188f1eace4febebb25c25ba8b1b86524	0.0	0.0	0.0	0.0	0.0	0.0	325.0	180.0	0.0	0.0	0.0	139.0	32.0	67.0	151.0	164.0	159.0	0.0	22.0	196.0	0.0	31.0	33.0	71.0	k__Fungi; p__Ascomycota; c__Dothideomycetes; o__Mytilinidales; f__Gloniaceae; g__Cenococcum; s__Cenococcum_sp	Cenococcum	13	Symbiotroph	Ectomycorrhizal	NULL	NULL	Highly Probable	NULL	b'Tedersoo L, et al. 2014. Science 346:e1256688 ((https://doi.org/10.1126/science.1256688))'
532f67b78f0173cf5d0bd82335ec98e8	0.0	69.0	399.0	679.0	0.0	0.0	0.0	0.0	35.0	335.0	10.0	0.0	0.0	0.0	0.0	0.0	0.0	0.0	0.0	0.0	0.0	0.0	0.0	0.0	k__Fungi; p__Ascomycota; c__Leotiomycetes; o__Helotiales; f__Helotiales_fam_Incertae_sedis; g__Mycoarthris; s__Mycoarthris_sp	Mycoarthris	13	Saprotroph	Undefined Saprotroph	NULL	NULL	Probable	NULL	b'Tedersoo L, et al. 2014. Science 346:e1256688 ((https://doi.org/10.1126/science.1256688))'
f9ad14c73ed7236b10f3909ffb111925	0.0	0.0	0.0	0.0	90.0	247.0	80.0	76.0	0.0	0.0	113.0	121.0	259.0	84.0	93.0	74.0	0.0	114.0	49.0	44.0	24.0	13.0	20.0	21.0	k__Fungi; p__Mortierellomycota; c__Mortierellomycetes; o__Mortierellales; f__Mortierellaceae; g__Mortierella; s__Mortierella_basiparvispora	Mortierella	13	Saprotroph-Symbiotroph	Endophyte-Litter Saprotroph-Soil Saprotroph-Undefined Saprotroph	Microfungus	NULL	Probable	Saprobic in soil and thus frequenctly isolated from soil and material contaminated with soil such as hay or rotten silage and spoil tips (Cannon & Kirk 2007)	b'Cannon PF, Kirk PM. 2007. Fungal Families of the World. CAB International, Cambridge (ISBN: 978-0851998275); Tedersoo L, et al. 2014. Science 346:e1256688 ((https://doi.org/10.1126/science.1256688)); Purahong W, et al. 2016. Molecular Ecology 25:4059-4074 ((https://doi.org/10.1111/mec.13739))'
32acb9f81028a73b009d57419268f819	71.0	98.0	757.0	131.0	0.0	0.0	42.0	30.0	203.0	155.0	0.0	0.0	0.0	0.0	29.0	0.0	0.0	0.0	3.0	0.0	0.0	0.0	0.0	0.0	k__Fungi; p__Ascomycota; c__Eurotiomycetes; o__Chaetothyriales; f__Trichomeriaceae; g__Knufia; s__Knufia_peltigerae	Knufia	13	Pathotroph-Saprotroph	Animal Pathogen-Plant Pathogen-Soil Saprotroph-Undefined Saprotroph	Microfungus	NULL	Possible	Species isolated from tumour-like stem and branch deformities of Populus tremuloides, bark of Populus, rocks, and clinical samples, with one species causes opportunistic skin infections in humans (Crous et al. 2013)	b'Li DM, et al. 2008. Studies in Mycology 61:131-136 ((https://doi.org/10.3114/sim.2008.61.13)); Crous PW, et al. 2013. Persoonia 31188-296; Irinyi L, et al. 2015. Medical Mycology 53:313-337 ((https://doi.org/10.1093/mmy/myv008))((https://doi.org/10.1093/mmy/myv008))'
08336e903909604f72f64a7ae0f47f7a	0.0	0.0	57.0	45.0	5.0	0.0	274.0	254.0	31.0	0.0	40.0	21.0	14.0	0.0	394.0	13.0	78.0	73.0	53.0	32.0	0.0	13.0	49.0	62.0	k__Fungi; p__Mortierellomycota; c__Mortierellomycetes; o__Mortierellales; f__Mortierellaceae; g__Mortierella; s__Mortierella_antarctica	Mortierella	13	Saprotroph-Symbiotroph	Endophyte-Litter Saprotroph-Soil Saprotroph-Undefined Saprotroph	Microfungus	NULL	Probable	Saprobic in soil and thus frequenctly isolated from soil and material contaminated with soil such as hay or rotten silage and spoil tips (Cannon & Kirk 2007)	b'Cannon PF, Kirk PM. 2007. Fungal Families of the World. CAB International, Cambridge (ISBN: 978-0851998275); Tedersoo L, et al. 2014. Science 346:e1256688 ((https://doi.org/10.1126/science.1256688)); Purahong W, et al. 2016. Molecular Ecology 25:4059-4074 ((https://doi.org/10.1111/mec.13739))'
81acef1eacd1ebaa44ba2c6191b47941	0.0	0.0	0.0	0.0	129.0	297.0	202.0	150.0	0.0	0.0	169.0	0.0	200.0	136.0	0.0	0.0	0.0	0.0	75.0	0.0	25.0	36.0	34.0	44.0	k__Fungi; p__Mortierellomycota; c__Mortierellomycetes; o__Mortierellales; f__Mortierellaceae; g__Mortierella; s__Mortierella_basiparvispora	Mortierella	13	Saprotroph-Symbiotroph	Endophyte-Litter Saprotroph-Soil Saprotroph-Undefined Saprotroph	Microfungus	NULL	Probable	Saprobic in soil and thus frequenctly isolated from soil and material contaminated with soil such as hay or rotten silage and spoil tips (Cannon & Kirk 2007)	b'Cannon PF, Kirk PM. 2007. Fungal Families of the World. CAB International, Cambridge (ISBN: 978-0851998275); Tedersoo L, et al. 2014. Science 346:e1256688 ((https://doi.org/10.1126/science.1256688)); Purahong W, et al. 2016. Molecular Ecology 25:4059-4074 ((https://doi.org/10.1111/mec.13739))'
80626f6d9d303b08abcc036514f9f216	0.0	0.0	0.0	0.0	43.0	36.0	527.0	342.0	0.0	0.0	378.0	0.0	0.0	0.0	0.0	0.0	0.0	0.0	109.0	0.0	0.0	0.0	0.0	0.0	k__Fungi; p__Basidiomycota; c__Agaricomycetes; o__Thelephorales; f__Thelephoraceae; g__Tomentella; s__Tomentella_papuae	Tomentella	13	Symbiotroph	Ectomycorrhizal	Corticioid	NULL	Highly Probable	NULL	b'Rinaldi AC, et al. 2008. Fungal Diversity 33:1-45 ((http://www.fungaldiversity.org/fdp/sfdp/33-1.pdf)); Tedersoo L, et al. 2010. Mycorrhiza 20:217-263 ((https://doi.org/10.1007/s00572-009-0274-x)); http://mycorrhizas.info/ecmf.html ((http://mycorrhizas.info/ecmf.html))'
4d365f00abb74602be33ccc7ba872586	0.0	0.0	0.0	0.0	0.0	0.0	0.0	0.0	0.0	0.0	0.0	0.0	0.0	0.0	0.0	0.0	0.0	0.0	0.0	0.0	611.0	798.0	0.0	0.0	k__Fungi; p__Basidiomycota; c__Agaricomycetes; o__Agaricales; f__Inocybaceae	Inocybaceae	9	Symbiotroph	Ectomycorrhizal	Agaricoid	NULL	Probable	Sensu stricto with the exclusion of Crepidotaceae, Tubariaceae, and Chromocyphellaceae; Pharmacology - muscarine, psilocybin, aeruginascen, unclarified alkaloids, or none	b'Matheny PB. 2009. McIlvainea 18:11-21 ((https://namyco.org/docs/3_Matheny.pdf))'
47aab531afb6cfa0e48a5b748b20731b	0.0	0.0	25.0	0.0	0.0	0.0	0.0	0.0	0.0	0.0	0.0	0.0	0.0	0.0	0.0	0.0	0.0	0.0	219.0	0.0	0.0	0.0	390.0	767.0	k__Fungi; p__Ascomycota; c__Sordariomycetes; o__Hypocreales; f__Hypocreaceae; g__Trichoderma	Trichoderma	13	Pathotroph-Saprotroph-Symbiotroph	Animal Pathogen-Endophyte-Epiphyte-Fungal Parasite-Plant Pathogen-Wood Saprotroph	Microfungus	Soft Rot	Probable	Cause of soft-rot (Seehann et al. 1975); Likely opportunistic human pathogen (Irinyi et al. 2015); Endophyte detection method-culture (Busby et al. 2016)	b'Seehann G, et al. 1975. List of Fungi in Soft-Rot Tissue Tests. Institute fur Holzbiologie und Holzschutz, Bundesforschungsanstalt fur Forst - und Holzwirtshaft, Hamburg - Lohbrugge, Germany; Andrews JH, et al. 1983. Phytopathology 73228-234; Hanada RE, et al. 2010. Fungal Biology 114:901-910 ((https://doi.org/10.1016/j.funbio.2010.08.006)); Costa IPMW, et al. 2012. Mycotaxon 119:e26 ((http://m…
bae9eebeb74775b937b459576deb6ff2	0.0	0.0	0.0	0.0	0.0	0.0	566.0	573.0	36.0	0.0	0.0	35.0	39.0	12.0	111.0	18.0	0.0	0.0	0.0	0.0	0.0	0.0	0.0	0.0	k__Fungi; p__Basidiomycota; c__Agaricomycetes; o__Agaricales; f__Cortinariaceae; g__Cortinarius	Cortinarius	13	Symbiotroph	Ectomycorrhizal	Agaricoid	NULL	Highly Probable	NULL	b'Rinaldi AC, et al. 2008. Fungal Diversity 33:1-45 ((http://www.fungaldiversity.org/fdp/sfdp/33-1.pdf)); Tedersoo L, et al. 2010. Mycorrhiza 20:217-263 ((https://doi.org/10.1007/s00572-009-0274-x)); http://mycorrhizas.info/ecmf.html ((http://mycorrhizas.info/ecmf.html))'
fe9c782d19cf7b70c6ea9b60f88548fd	0.0	0.0	961.0	417.0	0.0	0.0	0.0	0.0	0.0	0.0	0.0	0.0	0.0	0.0	0.0	0.0	0.0	0.0	0.0	0.0	0.0	0.0	0.0	0.0	k__Fungi; p__Ascomycota; c__Leotiomycetes; o__Helotiales; f__Helotiales_fam_Incertae_sedis; g__Mycoarthris; s__Mycoarthris_sp	Mycoarthris	13	Saprotroph	Undefined Saprotroph	NULL	NULL	Probable	NULL	b'Tedersoo L, et al. 2014. Science 346:e1256688 ((https://doi.org/10.1126/science.1256688))'
a8fd020dd1fba0fa4dbc61ac6eb0920b	0.0	0.0	130.0	71.0	0.0	0.0	0.0	22.0	314.0	0.0	0.0	0.0	313.0	0.0	0.0	240.0	282.0	0.0	0.0	0.0	0.0	0.0	0.0	0.0	k__Fungi; p__Ascomycota; c__Sordariomycetes; o__Hypocreales; f__Hypocreaceae; g__Trichoderma; s__Trichoderma_koningii	Trichoderma	13	Pathotroph-Saprotroph-Symbiotroph	Animal Pathogen-Endophyte-Epiphyte-Fungal Parasite-Plant Pathogen-Wood Saprotroph	Microfungus	Soft Rot	Probable	Cause of soft-rot (Seehann et al. 1975); Likely opportunistic human pathogen (Irinyi et al. 2015); Endophyte detection method-culture (Busby et al. 2016)	b'Seehann G, et al. 1975. List of Fungi in Soft-Rot Tissue Tests. Institute fur Holzbiologie und Holzschutz, Bundesforschungsanstalt fur Forst - und Holzwirtshaft, Hamburg - Lohbrugge, Germany; Andrews JH, et al. 1983. Phytopathology 73228-234; Hanada RE, et al. 2010. Fungal Biology 114:901-910 ((https://doi.org/10.1016/j.funbio.2010.08.006)); Costa IPMW, et al. 2012. Mycotaxon 119:e26 ((http://m…
de2eac797735f33eb2dc4e5fe21092c9	13.0	9.0	25.0	13.0	5.0	6.0	188.0	111.0	164.0	77.0	28.0	0.0	138.0	26.0	33.0	65.0	28.0	199.0	107.0	31.0	25.0	25.0	19.0	36.0	k__Fungi; p__Basidiomycota; c__Tremellomycetes; o__Trichosporonales; f__Trichosporonaceae; g__Apiotrichum; s__Apiotrichum_dehoogii	Apiotrichum	13	Saprotroph	Soil Saprotroph	Microfungus	NULL	Possible	From forest soil (Calduch et al. 2002)	b'Calduch M, et al. 2002. Mycologia 94:355-361 ((https://doi.org/10.1080/15572536.2003.11833241))'
893ff93a5c62abb874f6801669269019	0.0	0.0	0.0	0.0	0.0	0.0	0.0	0.0	0.0	0.0	0.0	0.0	0.0	0.0	0.0	0.0	0.0	0.0	0.0	0.0	0.0	0.0	554.0	785.0	k__Fungi; p__Basidiomycota; c__Agaricomycetes; o__Agaricales; f__Amanitaceae; g__Amanita; s__Amanita_citrinoannulata	Amanita	13	Saprotroph-Symbiotroph	Ectomycorrhizal-Undefined Saprotroph	Agaricoid	NULL	Probable	Some members of the genus are deadly poisonous	b'Rinaldi AC, et al. 2008. Fungal Diversity 33:1-45 ((http://www.fungaldiversity.org/fdp/sfdp/33-1.pdf)); Tedersoo L, et al. 2010. Mycorrhiza 20:217-263 ((https://doi.org/10.1007/s00572-009-0274-x)); Wolfe BE, et al. 2012. PLoS ONE 7:e39597 ((https://doi.org/10.1371/journal.pone.0039597)); http://mycorrhizas.info/ecmf.html ((http://mycorrhizas.info/ecmf.html)); http://en.wikipedia.org/wiki/List_o…
39a776297569a11096833cac6f43416f	565.0	770.0	0.0	0.0	0.0	0.0	0.0	0.0	0.0	0.0	0.0	0.0	0.0	0.0	0.0	0.0	0.0	0.0	0.0	0.0	0.0	0.0	0.0	0.0	k__Fungi; p__Basidiomycota; c__Agaricomycetes; o__Agaricales; f__Psathyrellaceae; g__Lacrymaria; s__Lacrymaria_lacrymabunda	Lacrymaria	13	Saprotroph	Undefined Saprotroph	NULL	NULL	Probable	NULL	b'Tedersoo L, et al. 2014. Science 346:e1256688 ((https://doi.org/10.1126/science.1256688))'
4b327b7457de676e4b4c552d6df50ace	0.0	0.0	0.0	0.0	0.0	0.0	0.0	0.0	0.0	0.0	169.0	0.0	629.0	0.0	0.0	0.0	0.0	0.0	504.0	0.0	0.0	0.0	0.0	0.0	k__Fungi; p__Basidiomycota; c__Agaricomycetes; o__Russulales; f__Russulaceae; g__Russula; s__Russula_griseostipitata	Russula	13	Symbiotroph	Ectomycorrhizal	Agaricoid	NULL	Highly Probable	NULL	b'Rinaldi AC, et al. 2008. Fungal Diversity 33:1-45 ((http://www.fungaldiversity.org/fdp/sfdp/33-1.pdf)); Tedersoo L, et al. 2010. Mycorrhiza 20:217-263 ((https://doi.org/10.1007/s00572-009-0274-x)); http://mycorrhizas.info/ecmf.html ((http://mycorrhizas.info/ecmf.html))'
d84ca8e1db46c2717b4fa8e00fe03e9c	231.0	249.0	371.0	138.0	0.0	0.0	0.0	0.0	62.0	187.0	0.0	0.0	13.0	0.0	5.0	0.0	37.0	0.0	8.0	0.0	0.0	0.0	0.0	0.0	k__Fungi; p__Ascomycota; c__Dothideomycetes; o__Pleosporales; f__Didymellaceae	Didymellaceae	9	Pathotroph-Saprotroph	Animal Pathogen-Plant Pathogen-Undefined Saprotroph	Microfungus	NULL	Possible	NULL	b'Tedersoo L, et al. 2014. Science 346:e1256688 ((https://doi.org/10.1126/science.1256688))'
b817eedd9e84e7cc0758272c6f1d359a	80.0	82.0	180.0	151.0	47.0	31.0	0.0	0.0	377.0	335.0	0.0	0.0	0.0	0.0	0.0	0.0	0.0	0.0	0.0	0.0	0.0	0.0	0.0	0.0	k__Fungi; p__Ascomycota; c__Eurotiomycetes; o__Chaetothyriales; f__Herpotrichiellaceae; g__Exophiala	Herpotrichiellaceae	9	Pathotroph-Saprotroph	Animal Pathogen-Fungal Parasite-Undefined Saprotroph	Facultative Yeast-Microfungus	NULL	Probable	Mostly saprobic on plants or other fungi, isolated from soil etc., and from medical sources (Cannon & Kirk 2007)	b'Cannon PF, Kirk PM. 2007. Fungal Families of the World. CAB International, Cambridge (ISBN: 978-0851998275)'
6b98c1f44c53fb12c01a2ab35c641dc6	0.0	0.0	0.0	0.0	55.0	82.0	0.0	0.0	0.0	0.0	161.0	0.0	250.0	0.0	0.0	0.0	0.0	0.0	377.0	274.0	0.0	0.0	0.0	60.0	k__Fungi; p__Mucoromycota; c__Umbelopsidomycetes; o__Umbelopsidales; f__Umbelopsidaceae; g__Umbelopsis; s__Umbelopsis_changbaiensis	Umbelopsis	13	Saprotroph	Undefined Saprotroph	NULL	NULL	Probable	NULL	b'Tedersoo L, et al. 2014. Science 346:e1256688 ((https://doi.org/10.1126/science.1256688))'
aa657527241a2ebb671e6993d33f0251	0.0	0.0	0.0	0.0	0.0	0.0	559.0	685.0	0.0	0.0	0.0	0.0	0.0	0.0	0.0	0.0	0.0	0.0	0.0	0.0	0.0	0.0	0.0	0.0	k__Fungi; p__Basidiomycota; c__Agaricomycetes; o__Agaricales; f__Cortinariaceae; g__Cortinarius	Cortinarius	13	Symbiotroph	Ectomycorrhizal	Agaricoid	NULL	Highly Probable	NULL	b'Rinaldi AC, et al. 2008. Fungal Diversity 33:1-45 ((http://www.fungaldiversity.org/fdp/sfdp/33-1.pdf)); Tedersoo L, et al. 2010. Mycorrhiza 20:217-263 ((https://doi.org/10.1007/s00572-009-0274-x)); http://mycorrhizas.info/ecmf.html ((http://mycorrhizas.info/ecmf.html))'
3eb03b219bff91ed65686f5db136fc87	0.0	17.0	475.0	405.0	0.0	0.0	0.0	0.0	237.0	60.0	12.0	0.0	0.0	0.0	0.0	0.0	0.0	0.0	16.0	0.0	0.0	0.0	0.0	0.0	k__Fungi; p__Ascomycota; c__Sordariomycetes; o__Chaetosphaeriales; f__Chaetosphaeriaceae; g__Pseudophialocephala; s__Pseudophialocephala_humicola	Chaetosphaeriaceae	9	Saprotroph	Plant Saprotroph-Wood Saprotroph	Microfungus	NULL	Probable	Saprobes associated with decaying woody and herbaceous plant material, including timber and timber products in damp buildings (Cannon & Kirk 2007)	b'Cannon PF, Kirk PM. 2007. Fungal Families of the World. CAB International, Cambridge (ISBN: 978-0851998275)'
21a923abf870d4e0e2f534721cca37e4	0.0	2.0	0.0	0.0	0.0	0.0	7.0	0.0	0.0	0.0	0.0	0.0	0.0	0.0	0.0	1058.0	150.0	0.0	0.0	0.0	0.0	0.0	0.0	0.0	k__Fungi; p__Basidiomycota; c__Agaricomycetes; o__Agaricales; f__Amanitaceae; g__Amanita; s__Amanita_vaginata	Amanita	13	Saprotroph-Symbiotroph	Ectomycorrhizal-Undefined Saprotroph	Agaricoid	NULL	Probable	Some members of the genus are deadly poisonous	b'Rinaldi AC, et al. 2008. Fungal Diversity 33:1-45 ((http://www.fungaldiversity.org/fdp/sfdp/33-1.pdf)); Tedersoo L, et al. 2010. Mycorrhiza 20:217-263 ((https://doi.org/10.1007/s00572-009-0274-x)); Wolfe BE, et al. 2012. PLoS ONE 7:e39597 ((https://doi.org/10.1371/journal.pone.0039597)); http://mycorrhizas.info/ecmf.html ((http://mycorrhizas.info/ecmf.html)); http://en.wikipedia.org/wiki/List_o…
611d51a5e67e32ade689eb0433e41bb0	0.0	0.0	0.0	0.0	0.0	0.0	141.0	112.0	0.0	0.0	0.0	217.0	110.0	192.0	173.0	154.0	97.0	0.0	0.0	0.0	0.0	0.0	0.0	0.0	k__Fungi; p__Ascomycota; c__Eurotiomycetes; o__Chaetothyriales; f__Herpotrichiellaceae; g__Exophiala	Herpotrichiellaceae	9	Pathotroph-Saprotroph	Animal Pathogen-Fungal Parasite-Undefined Saprotroph	Facultative Yeast-Microfungus	NULL	Probable	Mostly saprobic on plants or other fungi, isolated from soil etc., and from medical sources (Cannon & Kirk 2007)	b'Cannon PF, Kirk PM. 2007. Fungal Families of the World. CAB International, Cambridge (ISBN: 978-0851998275)'
e38522e8f9edcb843a85c6d99cefcae0	0.0	0.0	0.0	0.0	0.0	0.0	0.0	0.0	0.0	0.0	0.0	0.0	0.0	0.0	0.0	0.0	0.0	341.0	0.0	855.0	0.0	0.0	0.0	0.0	k__Fungi; p__Ascomycota; c__Pezizomycetes; o__Pezizales; f__Pezizaceae; g__Delastria; s__Delastria_sp	Delastria	13	Symbiotroph	Ectomycorrhizal	NULL	NULL	Probable	NULL	b'Rinaldi AC, et al. 2008. Fungal Diversity 33:1-45 ((http://www.fungaldiversity.org/fdp/sfdp/33-1.pdf))'
4803269673754bbb364c546ab83c06fb	96.0	133.0	127.0	101.0	0.0	0.0	0.0	0.0	229.0	216.0	0.0	0.0	0.0	0.0	0.0	0.0	19.0	0.0	57.0	0.0	0.0	0.0	71.0	140.0	k__Fungi; p__Ascomycota; c__Sordariomycetes; o__Hypocreales; f__Clavicipitaceae; g__Keithomyces; s__Keithomyces_carneus	Clavicipitaceae	9	Pathotroph-Symbiotroph	Endophyte-Epiphyte-Fungal Parasite-Insect Parasite	Microfungus	NULL	Possible	Parasitic, endophytic or epiphytic on Insecta, other fungi or Gamineae (Cannon & Kirk 2007)	b'Cannon PF, Kirk PM. 2007. Fungal Families of the World. CAB International, Cambridge (ISBN: 978-0851998275)'
6d501b23d129ab1aca4d818a99a5fd20	0.0	0.0	0.0	0.0	0.0	0.0	191.0	239.0	566.0	0.0	0.0	0.0	4.0	0.0	0.0	189.0	0.0	0.0	0.0	0.0	0.0	0.0	0.0	0.0	k__Fungi; p__Basidiomycota; c__Agaricomycetes; o__Russulales; f__Russulaceae; g__Russula; s__Russula_variata	Russula	13	Symbiotroph	Ectomycorrhizal	Agaricoid	NULL	Highly Probable	NULL	b'Rinaldi AC, et al. 2008. Fungal Diversity 33:1-45 ((http://www.fungaldiversity.org/fdp/sfdp/33-1.pdf)); Tedersoo L, et al. 2010. Mycorrhiza 20:217-263 ((https://doi.org/10.1007/s00572-009-0274-x)); http://mycorrhizas.info/ecmf.html ((http://mycorrhizas.info/ecmf.html))'
664f2b4d6690ca674ca9d4469d4eaa74	54.0	41.0	0.0	0.0	0.0	0.0	0.0	0.0	170.0	80.0	0.0	0.0	0.0	0.0	0.0	0.0	0.0	223.0	0.0	0.0	214.0	250.0	83.0	73.0	k__Fungi; p__Mortierellomycota; c__Mortierellomycetes; o__Mortierellales; f__Mortierellaceae; g__Mortierella; s__Mortierella_pseudozygospora	Mortierella	13	Saprotroph-Symbiotroph	Endophyte-Litter Saprotroph-Soil Saprotroph-Undefined Saprotroph	Microfungus	NULL	Probable	Saprobic in soil and thus frequenctly isolated from soil and material contaminated with soil such as hay or rotten silage and spoil tips (Cannon & Kirk 2007)	b'Cannon PF, Kirk PM. 2007. Fungal Families of the World. CAB International, Cambridge (ISBN: 978-0851998275); Tedersoo L, et al. 2014. Science 346:e1256688 ((https://doi.org/10.1126/science.1256688)); Purahong W, et al. 2016. Molecular Ecology 25:4059-4074 ((https://doi.org/10.1111/mec.13739))'
5750fd24fef94a4d75c096fdb374327d	0.0	0.0	0.0	0.0	0.0	0.0	312.0	312.0	0.0	0.0	0.0	0.0	24.0	0.0	215.0	194.0	120.0	0.0	0.0	0.0	0.0	0.0	0.0	0.0	k__Fungi; p__Mortierellomycota; c__Mortierellomycetes; o__Mortierellales; f__Mortierellaceae; g__Mortierella; s__Mortierella_pulchella	Mortierella	13	Saprotroph-Symbiotroph	Endophyte-Litter Saprotroph-Soil Saprotroph-Undefined Saprotroph	Microfungus	NULL	Probable	Saprobic in soil and thus frequenctly isolated from soil and material contaminated with soil such as hay or rotten silage and spoil tips (Cannon & Kirk 2007)	b'Cannon PF, Kirk PM. 2007. Fungal Families of the World. CAB International, Cambridge (ISBN: 978-0851998275); Tedersoo L, et al. 2014. Science 346:e1256688 ((https://doi.org/10.1126/science.1256688)); Purahong W, et al. 2016. Molecular Ecology 25:4059-4074 ((https://doi.org/10.1111/mec.13739))'
37ee30c3aa8c8a61e9e1bf4cfc617002	0.0	0.0	0.0	0.0	0.0	0.0	0.0	0.0	0.0	0.0	0.0	0.0	0.0	0.0	0.0	0.0	0.0	0.0	16.0	0.0	0.0	0.0	634.0	524.0	k__Fungi; p__Basidiomycota; c__Agaricomycetes; o__Russulales; f__Russulaceae; g__Lactarius; s__Lactarius_circellatus	Lactarius	13	Symbiotroph	Ectomycorrhizal	Agaricoid	NULL	Highly Probable	Common name - milk-cap	b'Rinaldi AC, et al. 2008. Fungal Diversity 33:1-45 ((http://www.fungaldiversity.org/fdp/sfdp/33-1.pdf)); Tedersoo L, et al. 2010. Mycorrhiza 20:217-263 ((https://doi.org/10.1007/s00572-009-0274-x)); http://mycorrhizas.info/ecmf.html ((http://mycorrhizas.info/ecmf.html))'
2453cc070a2c3d029107f9f61306b6c3	0.0	243.0	0.0	0.0	0.0	0.0	0.0	0.0	0.0	927.0	0.0	0.0	0.0	0.0	0.0	0.0	0.0	0.0	0.0	0.0	0.0	0.0	0.0	0.0	k__Fungi; p__Ascomycota; c__Leotiomycetes; o__Helotiales; f__Helotiales_fam_Incertae_sedis; g__Mycoarthris; s__Mycoarthris_sp	Mycoarthris	13	Saprotroph	Undefined Saprotroph	NULL	NULL	Probable	NULL	b'Tedersoo L, et al. 2014. Science 346:e1256688 ((https://doi.org/10.1126/science.1256688))'
35c9a33c80231d748dba2d77946af358	0.0	0.0	0.0	0.0	0.0	0.0	0.0	0.0	0.0	0.0	0.0	0.0	15.0	0.0	0.0	0.0	0.0	0.0	0.0	0.0	500.0	654.0	0.0	0.0	k__Fungi; p__Basidiomycota; c__Agaricomycetes; o__Agaricales; f__Inocybaceae	Inocybaceae	9	Symbiotroph	Ectomycorrhizal	Agaricoid	NULL	Probable	Sensu stricto with the exclusion of Crepidotaceae, Tubariaceae, and Chromocyphellaceae; Pharmacology - muscarine, psilocybin, aeruginascen, unclarified alkaloids, or none	b'Matheny PB. 2009. McIlvainea 18:11-21 ((https://namyco.org/docs/3_Matheny.pdf))'
137922bebb43bb1545c9aea1c14ef752	32.0	41.0	0.0	0.0	0.0	0.0	84.0	109.0	92.0	0.0	0.0	115.0	30.0	77.0	180.0	192.0	169.0	0.0	0.0	33.0	0.0	0.0	0.0	0.0	k__Fungi; p__Mortierellomycota; c__Mortierellomycetes; o__Mortierellales; f__Mortierellaceae; g__Mortierellaceae_gen_Incertae_sedis; s__Mortierellaceae_sp	Mortierellaceae	9	Saprotroph-Symbiotroph	Endophyte-Litter Saprotroph-Soil Saprotroph-Undefined Saprotroph	Microfungus	NULL	Possible	Saprobic in soil and thus frequenctly isolated from soil and material contaminated with soil such as hay or rotten silage and spoil tips (Cannon & Kirk 2007)	b'Cannon PF, Kirk PM. 2007. Fungal Families of the World. CAB International, Cambridge (ISBN: 978-0851998275); Purahong W, et al. 2016. Molecular Ecology 25:4059-4074 ((https://doi.org/10.1111/mec.13739))'
a3fd33ab6d9672eee347a5f26cd2686d	122.0	181.0	0.0	0.0	17.0	18.0	0.0	0.0	290.0	73.0	49.0	0.0	0.0	0.0	0.0	0.0	0.0	16.0	121.0	87.0	20.0	28.0	39.0	85.0	k__Fungi; p__Mortierellomycota; c__Mortierellomycetes; o__Mortierellales; f__Mortierellaceae; g__Mortierella; s__Mortierella_pulchella	Mortierella	13	Saprotroph-Symbiotroph	Endophyte-Litter Saprotroph-Soil Saprotroph-Undefined Saprotroph	Microfungus	NULL	Probable	Saprobic in soil and thus frequenctly isolated from soil and material contaminated with soil such as hay or rotten silage and spoil tips (Cannon & Kirk 2007)	b'Cannon PF, Kirk PM. 2007. Fungal Families of the World. CAB International, Cambridge (ISBN: 978-0851998275); Tedersoo L, et al. 2014. Science 346:e1256688 ((https://doi.org/10.1126/science.1256688)); Purahong W, et al. 2016. Molecular Ecology 25:4059-4074 ((https://doi.org/10.1111/mec.13739))'
1a2811ef006a3cb1d91e80b83e1dcf66	0.0	0.0	0.0	0.0	0.0	0.0	0.0	0.0	0.0	0.0	0.0	0.0	0.0	0.0	0.0	0.0	0.0	0.0	0.0	1143.0	0.0	0.0	0.0	0.0	k__Fungi; p__Basidiomycota; c__Agaricomycetes; o__Agaricales; f__Inocybaceae; g__Inocybe; s__Inocybe_sp	Inocybe	13	Symbiotroph	Ectomycorrhizal	Agaricoid	NULL	Highly Probable	Sensu stricto (Matheny 2009).	b'Rinaldi AC, et al. 2008. Fungal Diversity 33:1-45 ((http://www.fungaldiversity.org/fdp/sfdp/33-1.pdf)); Matheny PB. 2009. McIlvainea 18:11-21 ((https://namyco.org/docs/3_Matheny.pdf)); Tedersoo L, et al. 2010. Mycorrhiza 20:217-263 ((https://doi.org/10.1007/s00572-009-0274-x)); http://mycorrhizas.info/ecmf.html ((http://mycorrhizas.info/ecmf.html))'
3c6bee6ae7d8a756ebc8c821b11e55b4	506.0	629.0	0.0	0.0	0.0	0.0	0.0	0.0	0.0	0.0	0.0	0.0	0.0	0.0	0.0	0.0	0.0	0.0	0.0	0.0	0.0	0.0	0.0	0.0	k__Fungi; p__Basidiomycota; c__Agaricomycetes; o__Agaricales; f__Psathyrellaceae; g__Lacrymaria; s__Lacrymaria_lacrymabunda	Lacrymaria	13	Saprotroph	Undefined Saprotroph	NULL	NULL	Probable	NULL	b'Tedersoo L, et al. 2014. Science 346:e1256688 ((https://doi.org/10.1126/science.1256688))'
308068e6cb952e7b734491558947ecc6	0.0	0.0	0.0	0.0	0.0	0.0	0.0	0.0	0.0	0.0	0.0	0.0	156.0	0.0	0.0	944.0	0.0	0.0	0.0	0.0	0.0	0.0	0.0	0.0	k__Fungi; p__Basidiomycota; c__Agaricomycetes; o__Cantharellales; f__Hydnaceae; g__Clavulina; s__Clavulina_sp	Clavulina	13	Symbiotroph	Ectomycorrhizal	Clavarioid	NULL	Highly Probable	NULL	b'Tedersoo L, et al. 2014. Science 346:e1256688 ((https://doi.org/10.1126/science.1256688))'
0f5315c6b8d8fac04d47262f945d8b26	0.0	0.0	0.0	0.0	0.0	0.0	0.0	0.0	0.0	0.0	0.0	0.0	0.0	0.0	0.0	0.0	1095.0	0.0	0.0	0.0	0.0	0.0	0.0	0.0	k__Fungi; p__Basidiomycota; c__Agaricomycetes; o__Cantharellales; f__Hydnaceae; g__Clavulina	Clavulina	13	Symbiotroph	Ectomycorrhizal	Clavarioid	NULL	Highly Probable	NULL	b'Tedersoo L, et al. 2014. Science 346:e1256688 ((https://doi.org/10.1126/science.1256688))'
9fc46d925897b27b378afae9fa33eef4	0.0	0.0	0.0	0.0	0.0	0.0	0.0	0.0	0.0	0.0	0.0	0.0	0.0	0.0	1089.0	0.0	0.0	0.0	0.0	0.0	0.0	0.0	0.0	0.0	k__Fungi; p__Basidiomycota; c__Agaricomycetes; o__Thelephorales; f__Thelephoraceae; g__Tomentella; s__Tomentella_terrestris	Tomentella	13	Symbiotroph	Ectomycorrhizal	Corticioid	NULL	Highly Probable	NULL	b'Rinaldi AC, et al. 2008. Fungal Diversity 33:1-45 ((http://www.fungaldiversity.org/fdp/sfdp/33-1.pdf)); Tedersoo L, et al. 2010. Mycorrhiza 20:217-263 ((https://doi.org/10.1007/s00572-009-0274-x)); http://mycorrhizas.info/ecmf.html ((http://mycorrhizas.info/ecmf.html))'
859aa7ca55966333be7435823e3db985	0.0	0.0	0.0	0.0	23.0	16.0	90.0	169.0	0.0	0.0	31.0	43.0	0.0	245.0	74.0	294.0	0.0	0.0	0.0	100.0	0.0	0.0	0.0	0.0	k__Fungi; p__Ascomycota; c__Dothideomycetes; o__Mytilinidales; f__Gloniaceae; g__Cenococcum; s__Cenococcum_sp	Cenococcum	13	Symbiotroph	Ectomycorrhizal	NULL	NULL	Highly Probable	NULL	b'Tedersoo L, et al. 2014. Science 346:e1256688 ((https://doi.org/10.1126/science.1256688))'
e3f7ca34d0d54d4d3ae4b5acaa79611d	0.0	0.0	0.0	0.0	0.0	0.0	0.0	0.0	0.0	0.0	0.0	0.0	0.0	0.0	0.0	0.0	1084.0	0.0	0.0	0.0	0.0	0.0	0.0	0.0	k__Fungi; p__Basidiomycota; c__Agaricomycetes; o__Cantharellales; f__Hydnaceae; g__Clavulina	Clavulina	13	Symbiotroph	Ectomycorrhizal	Clavarioid	NULL	Highly Probable	NULL	b'Tedersoo L, et al. 2014. Science 346:e1256688 ((https://doi.org/10.1126/science.1256688))'
ab78b7eb6adba2c13a27e40e277c03d6	0.0	0.0	0.0	0.0	0.0	0.0	0.0	0.0	0.0	0.0	0.0	77.0	126.0	342.0	98.0	354.0	0.0	0.0	0.0	64.0	0.0	0.0	0.0	0.0	k__Fungi; p__Basidiomycota; c__Agaricomycetes; o__Agaricales; f__Hydnangiaceae; g__Laccaria; s__Laccaria_japonica	Laccaria	13	Symbiotroph	Ectomycorrhizal	Agaricoid	NULL	Highly Probable	NULL	b'Rinaldi AC, et al. 2008. Fungal Diversity 33:1-45 ((http://www.fungaldiversity.org/fdp/sfdp/33-1.pdf)); Tedersoo L, et al. 2010. Mycorrhiza 20:217-263 ((https://doi.org/10.1007/s00572-009-0274-x)); http://mycorrhizas.info/ecmf.html ((http://mycorrhizas.info/ecmf.html))'
1ff3d1b1b11aa2046b3c471617217593	0.0	0.0	0.0	0.0	0.0	0.0	0.0	0.0	0.0	0.0	0.0	0.0	0.0	0.0	9.0	0.0	0.0	0.0	1049.0	0.0	0.0	0.0	0.0	0.0	k__Fungi; p__Basidiomycota; c__Agaricomycetes; o__Russulales; f__Russulaceae; g__Russula; s__Russula_albonigra	Russula	13	Symbiotroph	Ectomycorrhizal	Agaricoid	NULL	Highly Probable	NULL	b'Rinaldi AC, et al. 2008. Fungal Diversity 33:1-45 ((http://www.fungaldiversity.org/fdp/sfdp/33-1.pdf)); Tedersoo L, et al. 2010. Mycorrhiza 20:217-263 ((https://doi.org/10.1007/s00572-009-0274-x)); http://mycorrhizas.info/ecmf.html ((http://mycorrhizas.info/ecmf.html))'
7debedc06e09925908b29086dec7931e	0.0	0.0	0.0	0.0	0.0	0.0	0.0	0.0	0.0	0.0	0.0	429.0	0.0	65.0	0.0	197.0	0.0	0.0	0.0	367.0	0.0	0.0	0.0	0.0	k__Fungi; p__Basidiomycota; c__Agaricomycetes; o__Russulales; f__Russulaceae; g__Russula	Russula	13	Symbiotroph	Ectomycorrhizal	Agaricoid	NULL	Highly Probable	NULL	b'Rinaldi AC, et al. 2008. Fungal Diversity 33:1-45 ((http://www.fungaldiversity.org/fdp/sfdp/33-1.pdf)); Tedersoo L, et al. 2010. Mycorrhiza 20:217-263 ((https://doi.org/10.1007/s00572-009-0274-x)); http://mycorrhizas.info/ecmf.html ((http://mycorrhizas.info/ecmf.html))'
770195763ff0b592cfc7394ebffcf41e	0.0	0.0	0.0	0.0	0.0	0.0	0.0	0.0	0.0	0.0	0.0	1045.0	0.0	0.0	0.0	0.0	0.0	0.0	0.0	0.0	0.0	0.0	0.0	0.0	k__Fungi; p__Basidiomycota; c__Agaricomycetes; o__Thelephorales; f__Thelephoraceae; g__Thelephora; s__Thelephora_sp	Thelephoraceae	9	Saprotroph-Symbiotroph	Ectomycorrhizal-Undefined Saprotroph	Clavarioid	NULL	Probable	On the ground, on soil, a few on wood. At least some speices ectomycorrhizal (Cannon & Kirk 2007)	b'Cannon PF, Kirk PM. 2007. Fungal Families of the World. CAB International, Cambridge (ISBN: 978-0851998275)'
7d628096a52834c36620afc1ea44e065	0.0	0.0	0.0	0.0	0.0	0.0	0.0	0.0	0.0	0.0	0.0	0.0	0.0	0.0	0.0	0.0	0.0	0.0	0.0	0.0	459.0	583.0	0.0	0.0	k__Fungi; p__Basidiomycota; c__Agaricomycetes; o__Agaricales; f__Inocybaceae; g__Inocybaceae_gen_Incertae_sedis; s__Inocybaceae_sp	Inocybaceae	9	Symbiotroph	Ectomycorrhizal	Agaricoid	NULL	Probable	Sensu stricto with the exclusion of Crepidotaceae, Tubariaceae, and Chromocyphellaceae; Pharmacology - muscarine, psilocybin, aeruginascen, unclarified alkaloids, or none	b'Matheny PB. 2009. McIlvainea 18:11-21 ((https://namyco.org/docs/3_Matheny.pdf))'
8c8d1f8773217b6e69879e19bd93a55a	0.0	0.0	0.0	0.0	0.0	0.0	0.0	0.0	0.0	0.0	0.0	0.0	0.0	0.0	40.0	0.0	0.0	133.0	0.0	867.0	0.0	0.0	0.0	0.0	k__Fungi; p__Basidiomycota; c__Agaricomycetes; o__Sebacinales; f__Sebacinaceae; g__Sebacina; s__Sebacina_sp	Sebacina	13	Symbiotroph	Ectomycorrhizal-Orchid Mycorrhizal-Root Associated Biotroph	NULL	NULL	Possible	NULL	b'Rinaldi AC, et al. 2008. Fungal Diversity 33:1-45 ((http://www.fungaldiversity.org/fdp/sfdp/33-1.pdf)); Tedersoo L, et al. 2010. Mycorrhiza 20:217-263 ((https://doi.org/10.1007/s00572-009-0274-x)) (pro parte); http://mycorrhizas.info/ecmf.html ((http://mycorrhizas.info/ecmf.html)); Wei\xc3\x9f, et al. 2016. New Phytologist 211;20-40 ((https://doi.org/10.1111/nph.13977)) (various guilds)'
979aceb040513c1ce10041df569518be	0.0	0.0	0.0	0.0	0.0	0.0	0.0	0.0	0.0	0.0	0.0	0.0	0.0	0.0	0.0	1040.0	0.0	0.0	0.0	0.0	0.0	0.0	0.0	0.0	k__Fungi; p__Basidiomycota; c__Agaricomycetes; o__Agaricales; f__Amanitaceae; g__Amanita; s__Amanita_vaginata	Amanita	13	Saprotroph-Symbiotroph	Ectomycorrhizal-Undefined Saprotroph	Agaricoid	NULL	Probable	Some members of the genus are deadly poisonous	b'Rinaldi AC, et al. 2008. Fungal Diversity 33:1-45 ((http://www.fungaldiversity.org/fdp/sfdp/33-1.pdf)); Tedersoo L, et al. 2010. Mycorrhiza 20:217-263 ((https://doi.org/10.1007/s00572-009-0274-x)); Wolfe BE, et al. 2012. PLoS ONE 7:e39597 ((https://doi.org/10.1371/journal.pone.0039597)); http://mycorrhizas.info/ecmf.html ((http://mycorrhizas.info/ecmf.html)); http://en.wikipedia.org/wiki/List_o…
354e1dffe11db483ace6699727dcb164	0.0	0.0	0.0	0.0	0.0	0.0	0.0	0.0	0.0	0.0	0.0	0.0	0.0	0.0	0.0	0.0	1010.0	0.0	0.0	0.0	0.0	0.0	0.0	0.0	k__Fungi; p__Basidiomycota; c__Agaricomycetes; o__Agaricales; f__Amanitaceae; g__Amanita; s__Amanita_vaginata	Amanita	13	Saprotroph-Symbiotroph	Ectomycorrhizal-Undefined Saprotroph	Agaricoid	NULL	Probable	Some members of the genus are deadly poisonous	b'Rinaldi AC, et al. 2008. Fungal Diversity 33:1-45 ((http://www.fungaldiversity.org/fdp/sfdp/33-1.pdf)); Tedersoo L, et al. 2010. Mycorrhiza 20:217-263 ((https://doi.org/10.1007/s00572-009-0274-x)); Wolfe BE, et al. 2012. PLoS ONE 7:e39597 ((https://doi.org/10.1371/journal.pone.0039597)); http://mycorrhizas.info/ecmf.html ((http://mycorrhizas.info/ecmf.html)); http://en.wikipedia.org/wiki/List_o…
bc825516a16bd7cdb25d0a716cbf99c3	65.0	96.0	326.0	224.0	0.0	0.0	0.0	0.0	103.0	145.0	6.0	0.0	0.0	0.0	0.0	0.0	0.0	6.0	6.0	0.0	9.0	12.0	0.0	0.0	k__Fungi; p__Basidiomycota; c__Tremellomycetes; o__Cystofilobasidiales; f__Mrakiaceae; g__Mrakia; s__Mrakia_sp	Mrakia	13	Saprotroph	Soil Saprotroph-Undefined Saprotroph	Yeast	NULL	Probable	Isolated from water scums (Jones & Sloof 1966); isolated from Antarctic soil (Xin & Zhou 2007)	b'Jones EBG, Slooff WC. 1966. Antonie van Leeuwenhoek 32:223-228 ((https://doi.org/10.1007/BF02097464)); Xin M-X, Zhou P-J. 2007. Journal of Zhejiang University SCIENCE B. 8:260-265 ((https://doi.org/10.1631/jzus.2007.B0260))'
c0ef2bb3f9028404bdd370e130911499	0.0	0.0	0.0	0.0	0.0	0.0	0.0	0.0	0.0	0.0	0.0	0.0	0.0	0.0	0.0	0.0	0.0	0.0	998.0	0.0	0.0	0.0	0.0	0.0	k__Fungi; p__Basidiomycota; c__Agaricomycetes; o__Russulales; f__Russulaceae; g__Russula	Russula	13	Symbiotroph	Ectomycorrhizal	Agaricoid	NULL	Highly Probable	NULL	b'Rinaldi AC, et al. 2008. Fungal Diversity 33:1-45 ((http://www.fungaldiversity.org/fdp/sfdp/33-1.pdf)); Tedersoo L, et al. 2010. Mycorrhiza 20:217-263 ((https://doi.org/10.1007/s00572-009-0274-x)); http://mycorrhizas.info/ecmf.html ((http://mycorrhizas.info/ecmf.html))'
b9d92bec3309dfb2bec86a3f7127eb8c	0.0	12.0	217.0	257.0	0.0	0.0	0.0	0.0	116.0	0.0	0.0	0.0	76.0	0.0	0.0	101.0	35.0	0.0	41.0	0.0	0.0	0.0	77.0	52.0	k__Fungi; p__Mortierellomycota; c__Mortierellomycetes; o__Mortierellales; f__Mortierellaceae; g__Dissophora; s__Dissophora_globulifera	Dissophora	13	Saprotroph	Undefined Saprotroph	NULL	NULL	Probable	NULL	b'Tedersoo L, et al. 2014. Science 346:e1256688 ((https://doi.org/10.1126/science.1256688))'
6984acab0f3c37b79e1b80142e746668	0.0	0.0	0.0	0.0	0.0	0.0	0.0	0.0	0.0	0.0	0.0	0.0	0.0	0.0	0.0	0.0	0.0	0.0	0.0	981.0	0.0	0.0	0.0	0.0	k__Fungi; p__Basidiomycota; c__Agaricomycetes; o__Agaricales; f__Inocybaceae; g__Inocybe; s__Inocybe_sp	Inocybe	13	Symbiotroph	Ectomycorrhizal	Agaricoid	NULL	Highly Probable	Sensu stricto (Matheny 2009).	b'Rinaldi AC, et al. 2008. Fungal Diversity 33:1-45 ((http://www.fungaldiversity.org/fdp/sfdp/33-1.pdf)); Matheny PB. 2009. McIlvainea 18:11-21 ((https://namyco.org/docs/3_Matheny.pdf)); Tedersoo L, et al. 2010. Mycorrhiza 20:217-263 ((https://doi.org/10.1007/s00572-009-0274-x)); http://mycorrhizas.info/ecmf.html ((http://mycorrhizas.info/ecmf.html))'
ce6d8073b4e124009dd02c5f57c15682	0.0	0.0	0.0	0.0	0.0	0.0	0.0	0.0	0.0	0.0	0.0	0.0	0.0	0.0	0.0	0.0	0.0	0.0	0.0	981.0	0.0	0.0	0.0	0.0	k__Fungi; p__Basidiomycota; c__Agaricomycetes; o__Agaricales; f__Cortinariaceae; g__Cortinarius	Cortinarius	13	Symbiotroph	Ectomycorrhizal	Agaricoid	NULL	Highly Probable	NULL	b'Rinaldi AC, et al. 2008. Fungal Diversity 33:1-45 ((http://www.fungaldiversity.org/fdp/sfdp/33-1.pdf)); Tedersoo L, et al. 2010. Mycorrhiza 20:217-263 ((https://doi.org/10.1007/s00572-009-0274-x)); http://mycorrhizas.info/ecmf.html ((http://mycorrhizas.info/ecmf.html))'
4b2c335d3cbde69a1fc9020bf49e6a3e	0.0	0.0	0.0	0.0	0.0	0.0	0.0	0.0	0.0	0.0	0.0	0.0	0.0	0.0	0.0	0.0	0.0	0.0	0.0	976.0	0.0	0.0	0.0	0.0	k__Fungi; p__Basidiomycota; c__Agaricomycetes; o__Russulales; f__Russulaceae; g__Russula	Russula	13	Symbiotroph	Ectomycorrhizal	Agaricoid	NULL	Highly Probable	NULL	b'Rinaldi AC, et al. 2008. Fungal Diversity 33:1-45 ((http://www.fungaldiversity.org/fdp/sfdp/33-1.pdf)); Tedersoo L, et al. 2010. Mycorrhiza 20:217-263 ((https://doi.org/10.1007/s00572-009-0274-x)); http://mycorrhizas.info/ecmf.html ((http://mycorrhizas.info/ecmf.html))'
892d1a3ce014e111182875229eec5ec1	0.0	0.0	513.0	459.0	0.0	0.0	0.0	0.0	0.0	0.0	0.0	0.0	0.0	0.0	0.0	0.0	0.0	0.0	0.0	0.0	0.0	0.0	0.0	0.0	k__Fungi; p__Ascomycota; c__Leotiomycetes; o__Helotiales; f__Helotiaceae; g__Tetracladium; s__Tetracladium_sp	Tetracladium	13	Saprotroph	Undefined Saprotroph	NULL	NULL	Probable	NULL	b'Tedersoo L, et al. 2014. Science 346:e1256688 ((https://doi.org/10.1126/science.1256688))'
7db1ecbd70dc66446f1a15df6fd58f52	0.0	0.0	0.0	0.0	0.0	0.0	0.0	0.0	0.0	0.0	0.0	0.0	32.0	0.0	0.0	0.0	0.0	0.0	0.0	923.0	0.0	0.0	0.0	0.0	k__Fungi; p__Basidiomycota; c__Agaricomycetes; o__Sebacinales; f__Sebacinaceae; g__Sebacina; s__Sebacina_sp	Sebacina	13	Symbiotroph	Ectomycorrhizal-Orchid Mycorrhizal-Root Associated Biotroph	NULL	NULL	Possible	NULL	b'Rinaldi AC, et al. 2008. Fungal Diversity 33:1-45 ((http://www.fungaldiversity.org/fdp/sfdp/33-1.pdf)); Tedersoo L, et al. 2010. Mycorrhiza 20:217-263 ((https://doi.org/10.1007/s00572-009-0274-x)) (pro parte); http://mycorrhizas.info/ecmf.html ((http://mycorrhizas.info/ecmf.html)); Wei\xc3\x9f, et al. 2016. New Phytologist 211;20-40 ((https://doi.org/10.1111/nph.13977)) (various guilds)'
cf3380289766441a36ce2b7f01f9458d	29.0	695.0	0.0	0.0	0.0	0.0	0.0	0.0	0.0	199.0	0.0	0.0	0.0	0.0	0.0	0.0	0.0	0.0	0.0	0.0	0.0	0.0	0.0	0.0	k__Fungi; p__Ascomycota; c__Leotiomycetes; o__Helotiales; f__Helotiales_fam_Incertae_sedis; g__Mycoarthris; s__Mycoarthris_sp	Mycoarthris	13	Saprotroph	Undefined Saprotroph	NULL	NULL	Probable	NULL	b'Tedersoo L, et al. 2014. Science 346:e1256688 ((https://doi.org/10.1126/science.1256688))'
825416ab53a07d002da42de070ccc952	0.0	0.0	0.0	0.0	0.0	0.0	194.0	638.0	0.0	0.0	0.0	0.0	0.0	0.0	0.0	0.0	0.0	0.0	74.0	0.0	0.0	0.0	0.0	0.0	k__Fungi; p__Basidiomycota; c__Agaricomycetes; o__Sebacinales; f__Sebacinaceae; g__Sebacina	Sebacina	13	Symbiotroph	Ectomycorrhizal-Orchid Mycorrhizal-Root Associated Biotroph	NULL	NULL	Possible	NULL	b'Rinaldi AC, et al. 2008. Fungal Diversity 33:1-45 ((http://www.fungaldiversity.org/fdp/sfdp/33-1.pdf)); Tedersoo L, et al. 2010. Mycorrhiza 20:217-263 ((https://doi.org/10.1007/s00572-009-0274-x)) (pro parte); http://mycorrhizas.info/ecmf.html ((http://mycorrhizas.info/ecmf.html)); Wei\xc3\x9f, et al. 2016. New Phytologist 211;20-40 ((https://doi.org/10.1111/nph.13977)) (various guilds)'
0e17deb341a5817ff5d23ac74b79081b	0.0	0.0	0.0	0.0	0.0	0.0	68.0	177.0	0.0	0.0	0.0	0.0	208.0	0.0	0.0	0.0	451.0	0.0	0.0	0.0	0.0	0.0	0.0	0.0	k__Fungi; p__Ascomycota; c__Sordariomycetes; o__Hypocreales; f__Hypocreaceae; g__Trichoderma	Trichoderma	13	Pathotroph-Saprotroph-Symbiotroph	Animal Pathogen-Endophyte-Epiphyte-Fungal Parasite-Plant Pathogen-Wood Saprotroph	Microfungus	Soft Rot	Probable	Cause of soft-rot (Seehann et al. 1975); Likely opportunistic human pathogen (Irinyi et al. 2015); Endophyte detection method-culture (Busby et al. 2016)	b'Seehann G, et al. 1975. List of Fungi in Soft-Rot Tissue Tests. Institute fur Holzbiologie und Holzschutz, Bundesforschungsanstalt fur Forst - und Holzwirtshaft, Hamburg - Lohbrugge, Germany; Andrews JH, et al. 1983. Phytopathology 73228-234; Hanada RE, et al. 2010. Fungal Biology 114:901-910 ((https://doi.org/10.1016/j.funbio.2010.08.006)); Costa IPMW, et al. 2012. Mycotaxon 119:e26 ((http://m…
e31d2f227a52d23a789334bbf223a274	0.0	0.0	0.0	0.0	5.0	5.0	4.0	2.0	0.0	0.0	169.0	79.0	20.0	58.0	41.0	73.0	7.0	99.0	238.0	71.0	0.0	2.0	10.0	18.0	k__Fungi; p__Mortierellomycota; c__Mortierellomycetes; o__Mortierellales; f__Mortierellaceae; g__Podila; s__Podila_minutissima	Mortierellaceae	9	Saprotroph-Symbiotroph	Endophyte-Litter Saprotroph-Soil Saprotroph-Undefined Saprotroph	Microfungus	NULL	Possible	Saprobic in soil and thus frequenctly isolated from soil and material contaminated with soil such as hay or rotten silage and spoil tips (Cannon & Kirk 2007)	b'Cannon PF, Kirk PM. 2007. Fungal Families of the World. CAB International, Cambridge (ISBN: 978-0851998275); Purahong W, et al. 2016. Molecular Ecology 25:4059-4074 ((https://doi.org/10.1111/mec.13739))'
47f696f9ed5f25f02d9664ab19740b30	0.0	0.0	0.0	0.0	0.0	0.0	0.0	0.0	415.0	166.0	52.0	0.0	0.0	0.0	0.0	0.0	195.0	26.0	7.0	0.0	10.0	12.0	0.0	0.0	k__Fungi; p__Ascomycota; c__Dothideomycetes; o__Pleosporales; f__Didymosphaeriaceae; g__Neptunomyces; s__Neptunomyces_aureus	Neptunomyces	13	Saprotroph	Litter Saprotroph-Wood Saprotroph	NULL	NULL	Probable	NULL	b'P\xc3\xb5lme S, et al. 2020. Fungal Diversity 105:1-16 ((https://doi.org/10.1007/s13225-020-00466-2))'
bc6759f0f5678c87b674932a15a858a9	0.0	0.0	7.0	0.0	4.0	7.0	0.0	0.0	251.0	35.0	179.0	10.0	0.0	24.0	0.0	24.0	148.0	98.0	0.0	0.0	56.0	33.0	0.0	0.0	k__Fungi; p__Ascomycota; c__Dothideomycetes; o__Pleosporales; f__Cucurbitariaceae	Cucurbitariaceae	9	Pathotroph-Saprotroph	Plant Pathogen-Wood Saprotroph	Microfungus	NULL	Probable	Necrotrophic or saprobic on woody plants (Cannon & Kirk 2007)	b'Cannon PF, Kirk PM. 2007. Fungal Families of the World. CAB International, Cambridge (ISBN: 978-0851998275); Tedersoo L, et al. 2014. Science 346:e1256688 ((https://doi.org/10.1126/science.1256688))'
65a1cb6ccc0fa391b34b197a6081006e	0.0	2.0	0.0	0.0	4.0	0.0	0.0	0.0	21.0	0.0	0.0	0.0	26.0	0.0	0.0	0.0	812.0	0.0	0.0	0.0	0.0	0.0	0.0	0.0	k__Fungi; p__Basidiomycota; c__Agaricomycetes; o__Agaricales; f__Inocybaceae	Inocybaceae	9	Symbiotroph	Ectomycorrhizal	Agaricoid	NULL	Probable	Sensu stricto with the exclusion of Crepidotaceae, Tubariaceae, and Chromocyphellaceae; Pharmacology - muscarine, psilocybin, aeruginascen, unclarified alkaloids, or none	b'Matheny PB. 2009. McIlvainea 18:11-21 ((https://namyco.org/docs/3_Matheny.pdf))'
2eb4d0d503c0aa9a413e5a387dd2ccb3	0.0	0.0	0.0	0.0	0.0	0.0	0.0	0.0	0.0	0.0	0.0	0.0	0.0	0.0	0.0	0.0	0.0	0.0	0.0	0.0	477.0	385.0	0.0	0.0	k__Fungi; p__Basidiomycota; c__Agaricomycetes; o__Sebacinales; f__Sebacinaceae; g__Sebacina; s__Sebacina_sp	Sebacina	13	Symbiotroph	Ectomycorrhizal-Orchid Mycorrhizal-Root Associated Biotroph	NULL	NULL	Possible	NULL	b'Rinaldi AC, et al. 2008. Fungal Diversity 33:1-45 ((http://www.fungaldiversity.org/fdp/sfdp/33-1.pdf)); Tedersoo L, et al. 2010. Mycorrhiza 20:217-263 ((https://doi.org/10.1007/s00572-009-0274-x)) (pro parte); http://mycorrhizas.info/ecmf.html ((http://mycorrhizas.info/ecmf.html)); Wei\xc3\x9f, et al. 2016. New Phytologist 211;20-40 ((https://doi.org/10.1111/nph.13977)) (various guilds)'
bf2fac058840e78d81756ecddbb03cd8	0.0	0.0	0.0	0.0	0.0	0.0	486.0	354.0	0.0	0.0	0.0	0.0	16.0	0.0	0.0	0.0	0.0	0.0	0.0	0.0	0.0	0.0	0.0	0.0	k__Fungi; p__Ascomycota; c__Dothideomycetes; o__Mytilinidales; f__Gloniaceae; g__Cenococcum; s__Cenococcum_sp	Cenococcum	13	Symbiotroph	Ectomycorrhizal	NULL	NULL	Highly Probable	NULL	b'Tedersoo L, et al. 2014. Science 346:e1256688 ((https://doi.org/10.1126/science.1256688))'
9313ded6e8d98c752d7ce303224c3292	0.0	0.0	304.0	181.0	0.0	0.0	0.0	0.0	80.0	0.0	0.0	0.0	0.0	0.0	0.0	0.0	0.0	0.0	0.0	0.0	0.0	0.0	124.0	134.0	k__Fungi; p__Mortierellomycota; c__Mortierellomycetes; o__Mortierellales; f__Mortierellaceae; g__Mortierella; s__Mortierella_antarctica	Mortierella	13	Saprotroph-Symbiotroph	Endophyte-Litter Saprotroph-Soil Saprotroph-Undefined Saprotroph	Microfungus	NULL	Probable	Saprobic in soil and thus frequenctly isolated from soil and material contaminated with soil such as hay or rotten silage and spoil tips (Cannon & Kirk 2007)	b'Cannon PF, Kirk PM. 2007. Fungal Families of the World. CAB International, Cambridge (ISBN: 978-0851998275); Tedersoo L, et al. 2014. Science 346:e1256688 ((https://doi.org/10.1126/science.1256688)); Purahong W, et al. 2016. Molecular Ecology 25:4059-4074 ((https://doi.org/10.1111/mec.13739))'
0e043ba50ee773423390338e02dbdb23	0.0	0.0	0.0	0.0	0.0	0.0	0.0	0.0	0.0	0.0	0.0	0.0	0.0	0.0	0.0	0.0	0.0	0.0	0.0	0.0	145.0	667.0	0.0	0.0	k__Fungi; p__Basidiomycota; c__Agaricomycetes; o__Thelephorales; f__Thelephoraceae; g__Thelephora; s__Thelephora_sp	Thelephoraceae	9	Saprotroph-Symbiotroph	Ectomycorrhizal-Undefined Saprotroph	Clavarioid	NULL	Probable	On the ground, on soil, a few on wood. At least some speices ectomycorrhizal (Cannon & Kirk 2007)	b'Cannon PF, Kirk PM. 2007. Fungal Families of the World. CAB International, Cambridge (ISBN: 978-0851998275)'
3cc6e9feb6b47321a1140b60f0c3b1da	0.0	0.0	7.0	10.0	0.0	0.0	87.0	59.0	4.0	0.0	41.0	18.0	71.0	132.0	239.0	76.0	0.0	28.0	0.0	8.0	16.0	16.0	0.0	0.0	k__Fungi; p__Mortierellomycota; c__Mortierellomycetes; o__Mortierellales; f__Mortierellaceae; g__Dissophora	Dissophora	13	Saprotroph	Undefined Saprotroph	NULL	NULL	Probable	NULL	b'Tedersoo L, et al. 2014. Science 346:e1256688 ((https://doi.org/10.1126/science.1256688))'
22bd63f29a37b71eeac488a26b72cb89	0.0	0.0	69.0	44.0	0.0	3.0	0.0	0.0	317.0	67.0	39.0	0.0	0.0	0.0	0.0	0.0	0.0	38.0	70.0	79.0	34.0	28.0	11.0	0.0	k__Fungi; p__Ascomycota; c__Dothideomycetes; o__Pleosporales; f__Lophiostomataceae; g__Lophiostoma; s__Lophiostoma_sp	Lophiostoma	13	Saprotroph	Undefined Saprotroph	NULL	NULL	Probable	NULL	b'Tedersoo L, et al. 2014. Science 346:e1256688 ((https://doi.org/10.1126/science.1256688))'
a3a5dd322d1c9812380de9ed23315c7a	332.0	461.0	0.0	0.0	0.0	0.0	0.0	0.0	0.0	0.0	0.0	0.0	0.0	0.0	0.0	0.0	0.0	0.0	0.0	0.0	0.0	0.0	0.0	0.0	k__Fungi; p__Ascomycota; c__Sordariomycetes; o__Hypocreales; f__Hypocreaceae; g__Trichoderma	Trichoderma	13	Pathotroph-Saprotroph-Symbiotroph	Animal Pathogen-Endophyte-Epiphyte-Fungal Parasite-Plant Pathogen-Wood Saprotroph	Microfungus	Soft Rot	Probable	Cause of soft-rot (Seehann et al. 1975); Likely opportunistic human pathogen (Irinyi et al. 2015); Endophyte detection method-culture (Busby et al. 2016)	b'Seehann G, et al. 1975. List of Fungi in Soft-Rot Tissue Tests. Institute fur Holzbiologie und Holzschutz, Bundesforschungsanstalt fur Forst - und Holzwirtshaft, Hamburg - Lohbrugge, Germany; Andrews JH, et al. 1983. Phytopathology 73228-234; Hanada RE, et al. 2010. Fungal Biology 114:901-910 ((https://doi.org/10.1016/j.funbio.2010.08.006)); Costa IPMW, et al. 2012. Mycotaxon 119:e26 ((http://m…
94b438a387af281c4693cf9b0626d85c	0.0	0.0	0.0	0.0	0.0	0.0	0.0	0.0	786.0	0.0	0.0	0.0	0.0	0.0	0.0	0.0	0.0	0.0	0.0	0.0	0.0	0.0	4.0	0.0	k__Fungi; p__Basidiomycota; c__Agaricomycetes; o__Sebacinales; f__Sebacinaceae; g__Sebacina; s__Sebacina_sp	Sebacina	13	Symbiotroph	Ectomycorrhizal-Orchid Mycorrhizal-Root Associated Biotroph	NULL	NULL	Possible	NULL	b'Rinaldi AC, et al. 2008. Fungal Diversity 33:1-45 ((http://www.fungaldiversity.org/fdp/sfdp/33-1.pdf)); Tedersoo L, et al. 2010. Mycorrhiza 20:217-263 ((https://doi.org/10.1007/s00572-009-0274-x)) (pro parte); http://mycorrhizas.info/ecmf.html ((http://mycorrhizas.info/ecmf.html)); Wei\xc3\x9f, et al. 2016. New Phytologist 211;20-40 ((https://doi.org/10.1111/nph.13977)) (various guilds)'
19540f5724749b844aa0ad85ca9168df	0.0	0.0	0.0	0.0	153.0	169.0	0.0	0.0	0.0	0.0	0.0	0.0	0.0	366.0	0.0	0.0	0.0	65.0	0.0	0.0	11.0	22.0	0.0	0.0	k__Fungi; p__Ascomycota; c__Sordariomycetes; o__Hypocreales; f__Hypocreaceae; g__Trichoderma; s__Trichoderma_spirale	Trichoderma	13	Pathotroph-Saprotroph-Symbiotroph	Animal Pathogen-Endophyte-Epiphyte-Fungal Parasite-Plant Pathogen-Wood Saprotroph	Microfungus	Soft Rot	Probable	Cause of soft-rot (Seehann et al. 1975); Likely opportunistic human pathogen (Irinyi et al. 2015); Endophyte detection method-culture (Busby et al. 2016)	b'Seehann G, et al. 1975. List of Fungi in Soft-Rot Tissue Tests. Institute fur Holzbiologie und Holzschutz, Bundesforschungsanstalt fur Forst - und Holzwirtshaft, Hamburg - Lohbrugge, Germany; Andrews JH, et al. 1983. Phytopathology 73228-234; Hanada RE, et al. 2010. Fungal Biology 114:901-910 ((https://doi.org/10.1016/j.funbio.2010.08.006)); Costa IPMW, et al. 2012. Mycotaxon 119:e26 ((http://m…
54e893dc1296a36dbd577fc3615cac67	47.0	354.0	68.0	91.0	0.0	0.0	0.0	0.0	84.0	138.0	0.0	0.0	0.0	0.0	0.0	0.0	0.0	0.0	0.0	0.0	0.0	0.0	0.0	0.0	k__Fungi; p__Mortierellomycota; c__Mortierellomycetes; o__Mortierellales; f__Mortierellaceae; g__Mortierella; s__Mortierella_rishikesha	Mortierella	13	Saprotroph-Symbiotroph	Endophyte-Litter Saprotroph-Soil Saprotroph-Undefined Saprotroph	Microfungus	NULL	Probable	Saprobic in soil and thus frequenctly isolated from soil and material contaminated with soil such as hay or rotten silage and spoil tips (Cannon & Kirk 2007)	b'Cannon PF, Kirk PM. 2007. Fungal Families of the World. CAB International, Cambridge (ISBN: 978-0851998275); Tedersoo L, et al. 2014. Science 346:e1256688 ((https://doi.org/10.1126/science.1256688)); Purahong W, et al. 2016. Molecular Ecology 25:4059-4074 ((https://doi.org/10.1111/mec.13739))'
e1c3cb0afb02375e4c387effb08635fb	0.0	0.0	0.0	0.0	0.0	0.0	164.0	605.0	0.0	0.0	0.0	0.0	0.0	0.0	0.0	0.0	0.0	0.0	0.0	0.0	0.0	0.0	0.0	5.0	k__Fungi; p__Basidiomycota; c__Agaricomycetes; o__Sebacinales; f__Sebacinaceae; g__Sebacina	Sebacina	13	Symbiotroph	Ectomycorrhizal-Orchid Mycorrhizal-Root Associated Biotroph	NULL	NULL	Possible	NULL	b'Rinaldi AC, et al. 2008. Fungal Diversity 33:1-45 ((http://www.fungaldiversity.org/fdp/sfdp/33-1.pdf)); Tedersoo L, et al. 2010. Mycorrhiza 20:217-263 ((https://doi.org/10.1007/s00572-009-0274-x)) (pro parte); http://mycorrhizas.info/ecmf.html ((http://mycorrhizas.info/ecmf.html)); Wei\xc3\x9f, et al. 2016. New Phytologist 211;20-40 ((https://doi.org/10.1111/nph.13977)) (various guilds)'
37e351f9ed2a280009e9920c8051dbbf	0.0	0.0	0.0	0.0	0.0	0.0	0.0	0.0	0.0	0.0	0.0	0.0	0.0	0.0	759.0	0.0	0.0	0.0	0.0	0.0	0.0	0.0	0.0	0.0	k__Fungi; p__Basidiomycota; c__Agaricomycetes; o__Thelephorales; f__Thelephoraceae; g__Tomentella; s__Tomentella_papuae	Tomentella	13	Symbiotroph	Ectomycorrhizal	Corticioid	NULL	Highly Probable	NULL	b'Rinaldi AC, et al. 2008. Fungal Diversity 33:1-45 ((http://www.fungaldiversity.org/fdp/sfdp/33-1.pdf)); Tedersoo L, et al. 2010. Mycorrhiza 20:217-263 ((https://doi.org/10.1007/s00572-009-0274-x)); http://mycorrhizas.info/ecmf.html ((http://mycorrhizas.info/ecmf.html))'
45830adf969bc77ebba43d69b58f855d	0.0	0.0	0.0	0.0	0.0	0.0	12.0	0.0	184.0	0.0	11.0	93.0	165.0	67.0	37.0	5.0	28.0	12.0	0.0	140.0	0.0	0.0	3.0	0.0	k__Fungi; p__Mortierellomycota; c__Mortierellomycetes; o__Mortierellales; f__Mortierellaceae; g__Mortierella; s__Mortierella_gemmifera	Mortierella	13	Saprotroph-Symbiotroph	Endophyte-Litter Saprotroph-Soil Saprotroph-Undefined Saprotroph	Microfungus	NULL	Probable	Saprobic in soil and thus frequenctly isolated from soil and material contaminated with soil such as hay or rotten silage and spoil tips (Cannon & Kirk 2007)	b'Cannon PF, Kirk PM. 2007. Fungal Families of the World. CAB International, Cambridge (ISBN: 978-0851998275); Tedersoo L, et al. 2014. Science 346:e1256688 ((https://doi.org/10.1126/science.1256688)); Purahong W, et al. 2016. Molecular Ecology 25:4059-4074 ((https://doi.org/10.1111/mec.13739))'
f422085fdfe41d6227c19e078e9c4078	0.0	0.0	44.0	68.0	0.0	0.0	0.0	0.0	235.0	145.0	47.0	40.0	0.0	16.0	0.0	0.0	0.0	132.0	10.0	20.0	0.0	0.0	0.0	0.0	k__Fungi; p__Ascomycota; c__Eurotiomycetes; o__Eurotiales; f__Aspergillaceae; g__Penicillium; s__Penicillium_bialowiezense	Penicillium	13	Saprotroph	Dung Saprotroph-Undefined Saprotroph-Wood Saprotroph	Microfungus	Soft Rot	Highly Probable	NULL	b'Duncan CG, Eslyn WE. 1966. Mycologia 58642-664; Seehann G, et al. 1975. List of Fungi in Soft-Rot Tissue Tests. Institute fur Holzbiologie und Holzschutz, Bundesforschungsanstalt fur Forst - und Holzwirtshaft, Hamburg - Lohbrugge, Germany; Costa IPMW, et al. 2012. Mycotaxon 119:e26 ((http://mycotaxon.com/resources/checklists/costa_v119_checklist.pdf)); Bills GF, et al. 2013. Current Opinion in …
66af19cf0270e398e972565cc2ae1a80	46.0	72.0	207.0	120.0	0.0	0.0	0.0	0.0	111.0	122.0	0.0	0.0	0.0	0.0	0.0	0.0	0.0	0.0	0.0	0.0	0.0	0.0	27.0	49.0	k__Fungi; p__Ascomycota; c__Sordariomycetes; o__Hypocreales; f__Bionectriaceae; g__Nectriopsis; s__Nectriopsis_fuliginicola	Bionectriaceae	9	Pathotroph-Saprotroph	Algal Parasite-Bryophyte Parasite-Fungal Parasite-Undefined Saprotroph	Microfungus	NULL	Probable	Associated with plant material, especially on wood and herbaceous debris, or with algae, bryophyte or other fungi, rarely pathogenic (Cannon & Kirk 2007)	b'Cannon PF, Kirk PM. 2007. Fungal Families of the World. CAB International, Cambridge (ISBN: 978-0851998275)'
9a7c0ba2851b11f594cf016536eeece3	0.0	0.0	0.0	0.0	322.0	390.0	0.0	0.0	0.0	0.0	0.0	0.0	0.0	0.0	0.0	0.0	0.0	0.0	5.0	28.0	0.0	0.0	0.0	0.0	k__Fungi; p__Basidiomycota; c__Agaricomycetes; o__Agaricomycetes_ord_Incertae_sedis; f__Agaricomycetes_fam_Incertae_sedis; g__Xenasmatella; s__Xenasmatella_sp	Xenasmatella	13	Saprotroph	Undefined Saprotroph	NULL	White Rot	Probable	NULL	b'Tedersoo L, et al. 2014. Science 346:e1256688 ((https://doi.org/10.1126/science.1256688))'
28017a128087b00e5431321b9e9bb50f	10.0	13.0	13.0	21.0	10.0	20.0	8.0	18.0	187.0	18.0	21.0	0.0	36.0	9.0	16.0	12.0	0.0	90.0	57.0	33.0	61.0	47.0	17.0	27.0	k__Fungi; p__Ascomycota; c__Sordariomycetes; o__Hypocreales; f__Clavicipitaceae; g__Keithomyces; s__Keithomyces_acicularis	Clavicipitaceae	9	Pathotroph-Symbiotroph	Endophyte-Epiphyte-Fungal Parasite-Insect Parasite	Microfungus	NULL	Possible	Parasitic, endophytic or epiphytic on Insecta, other fungi or Gamineae (Cannon & Kirk 2007)	b'Cannon PF, Kirk PM. 2007. Fungal Families of the World. CAB International, Cambridge (ISBN: 978-0851998275)'
c5120927e582000fab5c0e8c92362a68	0.0	0.0	124.0	53.0	0.0	0.0	0.0	0.0	194.0	33.0	0.0	5.0	0.0	0.0	0.0	0.0	0.0	42.0	9.0	2.0	44.0	197.0	8.0	26.0	k__Fungi; p__Mortierellomycota; c__Mortierellomycetes; o__Mortierellales	Mortierellales	7	Saprotroph-Symbiotroph	Endophyte-Soil Saprotroph-Undefined Saprotroph	Microfungus	NULL	Possible	Saprobic in soil and thus frequenctly isolated from soil and material contaminated with soil such as hay or rotten silage and spoil tips (Cannon & Kirk 2007)	b'Cannon PF, Kirk PM. 2007. Fungal Families of the World. CAB International, Cambridge (ISBN: 978-0851998275); Sterkenburg E, et al. 2015. New Phytologist 207:1145-1158 ((https://doi.org/10.1111/nph.13426)); David AS, et al. 2016. Microbial Ecology 71:912-926 ((https://doi.org/10.1007/s00248-015-0712-6))'
1565edd9c149a6d36e6fd0b4e1a91ea7	0.0	0.0	0.0	0.0	0.0	0.0	0.0	0.0	0.0	0.0	0.0	0.0	0.0	0.0	0.0	0.0	0.0	0.0	0.0	0.0	332.0	404.0	0.0	0.0	k__Fungi; p__Basidiomycota; c__Agaricomycetes; o__Sebacinales; f__Sebacinaceae; g__Sebacina; s__Sebacina_sp	Sebacina	13	Symbiotroph	Ectomycorrhizal-Orchid Mycorrhizal-Root Associated Biotroph	NULL	NULL	Possible	NULL	b'Rinaldi AC, et al. 2008. Fungal Diversity 33:1-45 ((http://www.fungaldiversity.org/fdp/sfdp/33-1.pdf)); Tedersoo L, et al. 2010. Mycorrhiza 20:217-263 ((https://doi.org/10.1007/s00572-009-0274-x)) (pro parte); http://mycorrhizas.info/ecmf.html ((http://mycorrhizas.info/ecmf.html)); Wei\xc3\x9f, et al. 2016. New Phytologist 211;20-40 ((https://doi.org/10.1111/nph.13977)) (various guilds)'
617a3df78d345f730b4c362944f0e5a1	0.0	0.0	234.0	153.0	0.0	0.0	0.0	0.0	118.0	225.0	0.0	0.0	0.0	0.0	0.0	0.0	0.0	0.0	0.0	0.0	0.0	0.0	0.0	0.0	k__Fungi; p__Mortierellomycota; c__Mortierellomycetes; o__Mortierellales; f__Mortierellaceae; g__Podila; s__Podila_minutissima	Mortierellaceae	9	Saprotroph-Symbiotroph	Endophyte-Litter Saprotroph-Soil Saprotroph-Undefined Saprotroph	Microfungus	NULL	Possible	Saprobic in soil and thus frequenctly isolated from soil and material contaminated with soil such as hay or rotten silage and spoil tips (Cannon & Kirk 2007)	b'Cannon PF, Kirk PM. 2007. Fungal Families of the World. CAB International, Cambridge (ISBN: 978-0851998275); Purahong W, et al. 2016. Molecular Ecology 25:4059-4074 ((https://doi.org/10.1111/mec.13739))'
8c94984d296cf72a359a8ac8e8ea66dd	0.0	0.0	0.0	0.0	0.0	0.0	0.0	0.0	0.0	0.0	0.0	0.0	0.0	0.0	0.0	100.0	626.0	0.0	0.0	0.0	0.0	0.0	0.0	0.0	k__Fungi; p__Basidiomycota; c__Agaricomycetes; o__Agaricales; f__Amanitaceae; g__Amanita; s__Amanita_vaginata	Amanita	13	Saprotroph-Symbiotroph	Ectomycorrhizal-Undefined Saprotroph	Agaricoid	NULL	Probable	Some members of the genus are deadly poisonous	b'Rinaldi AC, et al. 2008. Fungal Diversity 33:1-45 ((http://www.fungaldiversity.org/fdp/sfdp/33-1.pdf)); Tedersoo L, et al. 2010. Mycorrhiza 20:217-263 ((https://doi.org/10.1007/s00572-009-0274-x)); Wolfe BE, et al. 2012. PLoS ONE 7:e39597 ((https://doi.org/10.1371/journal.pone.0039597)); http://mycorrhizas.info/ecmf.html ((http://mycorrhizas.info/ecmf.html)); http://en.wikipedia.org/wiki/List_o…
5c127fad4aed4749e58dc60914ef71d0	36.0	85.0	27.0	0.0	0.0	0.0	39.0	33.0	29.0	98.0	0.0	14.0	21.0	0.0	11.0	15.0	262.0	14.0	0.0	0.0	18.0	12.0	0.0	0.0	k__Fungi; p__Mortierellomycota; c__Mortierellomycetes; o__Mortierellales; f__Mortierellaceae; g__Linnemannia; s__Linnemannia_nantahalensis	Mortierellaceae	9	Saprotroph-Symbiotroph	Endophyte-Litter Saprotroph-Soil Saprotroph-Undefined Saprotroph	Microfungus	NULL	Possible	Saprobic in soil and thus frequenctly isolated from soil and material contaminated with soil such as hay or rotten silage and spoil tips (Cannon & Kirk 2007)	b'Cannon PF, Kirk PM. 2007. Fungal Families of the World. CAB International, Cambridge (ISBN: 978-0851998275); Purahong W, et al. 2016. Molecular Ecology 25:4059-4074 ((https://doi.org/10.1111/mec.13739))'
41cdb616a3a19fdbe90a204515df2e8b	0.0	0.0	0.0	0.0	0.0	0.0	0.0	0.0	0.0	0.0	0.0	0.0	0.0	0.0	0.0	0.0	0.0	712.0	0.0	0.0	0.0	0.0	0.0	0.0	k__Fungi; p__Basidiomycota; c__Agaricomycetes; o__Russulales; f__Russulaceae; g__Russula; s__Russula_griseostipitata	Russula	13	Symbiotroph	Ectomycorrhizal	Agaricoid	NULL	Highly Probable	NULL	b'Rinaldi AC, et al. 2008. Fungal Diversity 33:1-45 ((http://www.fungaldiversity.org/fdp/sfdp/33-1.pdf)); Tedersoo L, et al. 2010. Mycorrhiza 20:217-263 ((https://doi.org/10.1007/s00572-009-0274-x)); http://mycorrhizas.info/ecmf.html ((http://mycorrhizas.info/ecmf.html))'
e3fb5baf7b7d697ed02a47eb725d195f	48.0	39.0	0.0	0.0	0.0	0.0	0.0	0.0	0.0	622.0	0.0	0.0	0.0	0.0	0.0	0.0	0.0	0.0	0.0	0.0	0.0	0.0	0.0	0.0	k__Fungi; p__Ascomycota; c__Leotiomycetes; o__Helotiales; f__Helotiaceae; g__Tetracladium; s__Tetracladium_sp	Tetracladium	13	Saprotroph	Undefined Saprotroph	NULL	NULL	Probable	NULL	b'Tedersoo L, et al. 2014. Science 346:e1256688 ((https://doi.org/10.1126/science.1256688))'
caf765c42ff9044b0fb4e3d834a921ef	0.0	0.0	0.0	0.0	0.0	0.0	0.0	0.0	0.0	0.0	0.0	220.0	0.0	0.0	0.0	46.0	440.0	0.0	0.0	0.0	0.0	0.0	0.0	0.0	k__Fungi; p__Basidiomycota; c__Agaricomycetes; o__Sebacinales; f__Sebacinaceae; g__Sebacina; s__Sebacina_incrustans	Sebacina	13	Symbiotroph	Ectomycorrhizal-Orchid Mycorrhizal-Root Associated Biotroph	NULL	NULL	Possible	NULL	b'Rinaldi AC, et al. 2008. Fungal Diversity 33:1-45 ((http://www.fungaldiversity.org/fdp/sfdp/33-1.pdf)); Tedersoo L, et al. 2010. Mycorrhiza 20:217-263 ((https://doi.org/10.1007/s00572-009-0274-x)) (pro parte); http://mycorrhizas.info/ecmf.html ((http://mycorrhizas.info/ecmf.html)); Wei\xc3\x9f, et al. 2016. New Phytologist 211;20-40 ((https://doi.org/10.1111/nph.13977)) (various guilds)'
a6fdd8d699b33767e74f3088f2413d46	259.0	0.0	132.0	313.0	0.0	0.0	0.0	0.0	0.0	0.0	0.0	0.0	0.0	0.0	0.0	0.0	0.0	0.0	0.0	0.0	0.0	0.0	0.0	0.0	k__Fungi; p__Ascomycota; c__Leotiomycetes; o__Helotiales; f__Helotiales_fam_Incertae_sedis; g__Mycoarthris; s__Mycoarthris_sp	Mycoarthris	13	Saprotroph	Undefined Saprotroph	NULL	NULL	Probable	NULL	b'Tedersoo L, et al. 2014. Science 346:e1256688 ((https://doi.org/10.1126/science.1256688))'
b01b53d24a86c1318a08cb8833098500	0.0	0.0	0.0	0.0	0.0	0.0	226.0	136.0	0.0	0.0	0.0	0.0	0.0	0.0	213.0	23.0	100.0	0.0	0.0	0.0	0.0	0.0	0.0	0.0	k__Fungi; p__Ascomycota; c__Pezizomycetes; o__Pezizales; f__Pyronemataceae; g__Leucoscypha; s__Leucoscypha_sp	Leucoscypha	13	Saprotroph	Undefined Saprotroph	NULL	NULL	Probable	NULL	b'Tedersoo L, et al. 2014. Science 346:e1256688 ((https://doi.org/10.1126/science.1256688))'
fd65de3cb1418eb1d5373cfac08ac9f0	205.0	336.0	0.0	0.0	0.0	0.0	0.0	0.0	0.0	156.0	0.0	0.0	0.0	0.0	0.0	0.0	0.0	0.0	0.0	0.0	0.0	0.0	0.0	0.0	k__Fungi; p__Ascomycota; c__Sordariomycetes; o__Hypocreales; f__Clavicipitaceae	Clavicipitaceae	9	Pathotroph-Symbiotroph	Endophyte-Epiphyte-Fungal Parasite-Insect Parasite	Microfungus	NULL	Possible	Parasitic, endophytic or epiphytic on Insecta, other fungi or Gamineae (Cannon & Kirk 2007)	b'Cannon PF, Kirk PM. 2007. Fungal Families of the World. CAB International, Cambridge (ISBN: 978-0851998275)'
d243a82833d64211c8eba6a0c4b5ad26	0.0	0.0	0.0	0.0	0.0	0.0	0.0	0.0	0.0	0.0	0.0	263.0	0.0	287.0	0.0	0.0	146.0	0.0	0.0	0.0	0.0	0.0	0.0	0.0	k__Fungi; p__Ascomycota; c__Pezizomycetes; o__Pezizales; f__Discinaceae; g__Hydnotrya; s__Hydnotrya_sp	Hydnotrya	13	Symbiotroph	Ectomycorrhizal	Gasteroid	Hypogeous	Highly Probable	Common name - false truffle	b'Rinaldi AC, et al. 2008. Fungal Diversity 33:1-45 ((http://www.fungaldiversity.org/fdp/sfdp/33-1.pdf)); Tedersoo L, et al. 2010. Mycorrhiza 20:217-263 ((https://doi.org/10.1007/s00572-009-0274-x)); http://mycorrhizas.info/ecmf.html ((http://mycorrhizas.info/ecmf.html))'
3f82ee3a68fa58d4afdd7a2902115d2c	0.0	0.0	0.0	0.0	0.0	0.0	0.0	0.0	0.0	0.0	0.0	521.0	0.0	166.0	0.0	0.0	0.0	0.0	0.0	0.0	0.0	0.0	0.0	0.0	k__Fungi; p__Basidiomycota; c__Agaricomycetes; o__Agaricales; f__Amanitaceae; g__Amanita; s__Amanita_nivalis	Amanita	13	Saprotroph-Symbiotroph	Ectomycorrhizal-Undefined Saprotroph	Agaricoid	NULL	Probable	Some members of the genus are deadly poisonous	b'Rinaldi AC, et al. 2008. Fungal Diversity 33:1-45 ((http://www.fungaldiversity.org/fdp/sfdp/33-1.pdf)); Tedersoo L, et al. 2010. Mycorrhiza 20:217-263 ((https://doi.org/10.1007/s00572-009-0274-x)); Wolfe BE, et al. 2012. PLoS ONE 7:e39597 ((https://doi.org/10.1371/journal.pone.0039597)); http://mycorrhizas.info/ecmf.html ((http://mycorrhizas.info/ecmf.html)); http://en.wikipedia.org/wiki/List_o…
bbd23186b644cc321d8a9920438fbc14	0.0	0.0	0.0	0.0	0.0	0.0	197.0	177.0	0.0	0.0	0.0	0.0	0.0	0.0	130.0	0.0	0.0	33.0	0.0	139.0	0.0	0.0	0.0	0.0	k__Fungi; p__Ascomycota; c__Eurotiomycetes; o__Chaetothyriales; f__Epibryaceae; g__Epibryon; s__Epibryon_sp	Epibryon	13	Pathotroph	Plant Pathogen	NULL	NULL	Probable	NULL	b'Tedersoo L, et al. 2014. Science 346:e1256688 ((https://doi.org/10.1126/science.1256688))'
be63d8dbf52282ff0c54c5c1e6f785ba	0.0	0.0	0.0	281.0	0.0	0.0	0.0	0.0	0.0	391.0	0.0	0.0	0.0	0.0	0.0	0.0	0.0	0.0	0.0	0.0	0.0	0.0	0.0	0.0	k__Fungi; p__Ascomycota; c__Leotiomycetes; o__Helotiales; f__Helotiaceae; g__Tetracladium; s__Tetracladium_sp	Tetracladium	13	Saprotroph	Undefined Saprotroph	NULL	NULL	Probable	NULL	b'Tedersoo L, et al. 2014. Science 346:e1256688 ((https://doi.org/10.1126/science.1256688))'
8b607dddd21ce7acc88bb610fa26f32d	0.0	0.0	0.0	0.0	0.0	0.0	0.0	0.0	0.0	0.0	0.0	0.0	0.0	0.0	0.0	0.0	660.0	0.0	0.0	0.0	0.0	0.0	0.0	0.0	k__Fungi; p__Basidiomycota; c__Agaricomycetes; o__Agaricales; f__Inocybaceae; g__Inocybe; s__Inocybe_sp	Inocybe	13	Symbiotroph	Ectomycorrhizal	Agaricoid	NULL	Highly Probable	Sensu stricto (Matheny 2009).	b'Rinaldi AC, et al. 2008. Fungal Diversity 33:1-45 ((http://www.fungaldiversity.org/fdp/sfdp/33-1.pdf)); Matheny PB. 2009. McIlvainea 18:11-21 ((https://namyco.org/docs/3_Matheny.pdf)); Tedersoo L, et al. 2010. Mycorrhiza 20:217-263 ((https://doi.org/10.1007/s00572-009-0274-x)); http://mycorrhizas.info/ecmf.html ((http://mycorrhizas.info/ecmf.html))'
60864bfbea300975f940ce1542920a16	0.0	0.0	0.0	0.0	0.0	0.0	0.0	0.0	0.0	0.0	0.0	0.0	645.0	0.0	0.0	0.0	0.0	0.0	0.0	0.0	0.0	0.0	0.0	0.0	k__Fungi; p__Basidiomycota; c__Agaricomycetes; o__Agaricales; f__Hydnangiaceae; g__Laccaria; s__Laccaria_sp	Laccaria	13	Symbiotroph	Ectomycorrhizal	Agaricoid	NULL	Highly Probable	NULL	b'Rinaldi AC, et al. 2008. Fungal Diversity 33:1-45 ((http://www.fungaldiversity.org/fdp/sfdp/33-1.pdf)); Tedersoo L, et al. 2010. Mycorrhiza 20:217-263 ((https://doi.org/10.1007/s00572-009-0274-x)); http://mycorrhizas.info/ecmf.html ((http://mycorrhizas.info/ecmf.html))'
52e006ac34287731f36a3a39f7752d0a	0.0	0.0	0.0	0.0	0.0	0.0	0.0	0.0	0.0	0.0	0.0	0.0	0.0	0.0	0.0	0.0	0.0	0.0	0.0	0.0	318.0	315.0	0.0	0.0	k__Fungi; p__Basidiomycota; c__Agaricomycetes; o__Sebacinales; f__Sebacinaceae; g__Sebacina; s__Sebacina_sp	Sebacina	13	Symbiotroph	Ectomycorrhizal-Orchid Mycorrhizal-Root Associated Biotroph	NULL	NULL	Possible	NULL	b'Rinaldi AC, et al. 2008. Fungal Diversity 33:1-45 ((http://www.fungaldiversity.org/fdp/sfdp/33-1.pdf)); Tedersoo L, et al. 2010. Mycorrhiza 20:217-263 ((https://doi.org/10.1007/s00572-009-0274-x)) (pro parte); http://mycorrhizas.info/ecmf.html ((http://mycorrhizas.info/ecmf.html)); Wei\xc3\x9f, et al. 2016. New Phytologist 211;20-40 ((https://doi.org/10.1111/nph.13977)) (various guilds)'
7853a8c50b08ddb0ef610cff9acc0423	0.0	0.0	0.0	0.0	0.0	0.0	0.0	0.0	0.0	0.0	0.0	0.0	0.0	0.0	0.0	0.0	0.0	0.0	0.0	0.0	0.0	0.0	246.0	385.0	k__Fungi; p__Basidiomycota; c__Agaricomycetes; o__Polyporales; f__Fomitopsidaceae; g__Spongiporus; s__Spongiporus_gloeoporus	Spongiporus	13	Saprotroph	Wood Saprotroph	NULL	Brown Rot	Probable	NULL	b'Tedersoo L, et al. 2014. Science 346:e1256688 ((https://doi.org/10.1126/science.1256688))'
18359b3087e1cb617ece755d74084df4	36.0	42.0	107.0	76.0	0.0	3.0	0.0	0.0	119.0	62.0	0.0	0.0	0.0	0.0	9.0	0.0	0.0	43.0	44.0	20.0	13.0	37.0	0.0	16.0	k__Fungi; p__Ascomycota; c__Sordariomycetes; o__Amphisphaeriales; f__Pestalotiopsidaceae; g__Pestalotiopsis	Pestalotiopsis	13	Pathotroph	Plant Pathogen	NULL	NULL	Probable	NULL	b'Tedersoo L, et al. 2014. Science 346:e1256688 ((https://doi.org/10.1126/science.1256688))'
71a8d4d40dc916f712c0b439498fe58e	0.0	0.0	0.0	0.0	0.0	0.0	0.0	0.0	0.0	11.0	609.0	0.0	0.0	0.0	0.0	0.0	0.0	0.0	0.0	0.0	0.0	0.0	0.0	0.0	k__Fungi; p__Basidiomycota; c__Agaricomycetes; o__Cantharellales; f__Hydnaceae; g__Membranomyces; s__Membranomyces_sp	Membranomyces	13	Symbiotroph	Ectomycorrhizal	NULL	NULL	Highly Probable	NULL	b'Rinaldi AC, et al. 2008. Fungal Diversity 33:1-45 ((http://www.fungaldiversity.org/fdp/sfdp/33-1.pdf)); Tedersoo L, et al. 2010. Mycorrhiza 20:217-263 ((https://doi.org/10.1007/s00572-009-0274-x))'
05629d8682fc9512c2e3fc78a8be73a4	0.0	0.0	0.0	0.0	0.0	0.0	0.0	0.0	0.0	0.0	0.0	0.0	0.0	0.0	0.0	0.0	0.0	262.0	353.0	0.0	0.0	0.0	0.0	0.0	k__Fungi; p__Basidiomycota; c__Agaricomycetes; o__Cantharellales; f__Hydnaceae; g__Clavulina; s__Clavulina_cinerea	Clavulina	13	Symbiotroph	Ectomycorrhizal	Clavarioid	NULL	Highly Probable	NULL	b'Tedersoo L, et al. 2014. Science 346:e1256688 ((https://doi.org/10.1126/science.1256688))'
9ce020a75cdac4b9a4d1d03ad83b6ea5	0.0	0.0	0.0	0.0	0.0	0.0	44.0	47.0	0.0	0.0	0.0	50.0	19.0	31.0	27.0	0.0	393.0	0.0	0.0	0.0	0.0	0.0	0.0	0.0	k__Fungi; p__Mortierellomycota; c__Mortierellomycetes; o__Mortierellales; f__Mortierellaceae; g__Mortierella; s__Mortierella_basiparvispora	Mortierella	13	Saprotroph-Symbiotroph	Endophyte-Litter Saprotroph-Soil Saprotroph-Undefined Saprotroph	Microfungus	NULL	Probable	Saprobic in soil and thus frequenctly isolated from soil and material contaminated with soil such as hay or rotten silage and spoil tips (Cannon & Kirk 2007)	b'Cannon PF, Kirk PM. 2007. Fungal Families of the World. CAB International, Cambridge (ISBN: 978-0851998275); Tedersoo L, et al. 2014. Science 346:e1256688 ((https://doi.org/10.1126/science.1256688)); Purahong W, et al. 2016. Molecular Ecology 25:4059-4074 ((https://doi.org/10.1111/mec.13739))'
528c318f203d383315d959b463b74099	0.0	0.0	0.0	0.0	0.0	0.0	45.0	32.0	12.0	0.0	0.0	50.0	59.0	42.0	57.0	99.0	214.0	0.0	0.0	0.0	0.0	0.0	0.0	0.0	k__Fungi; p__Mortierellomycota; c__Mortierellomycetes; o__Mortierellales; f__Mortierellaceae; g__Mortierella; s__Mortierella_basiparvispora	Mortierella	13	Saprotroph-Symbiotroph	Endophyte-Litter Saprotroph-Soil Saprotroph-Undefined Saprotroph	Microfungus	NULL	Probable	Saprobic in soil and thus frequenctly isolated from soil and material contaminated with soil such as hay or rotten silage and spoil tips (Cannon & Kirk 2007)	b'Cannon PF, Kirk PM. 2007. Fungal Families of the World. CAB International, Cambridge (ISBN: 978-0851998275); Tedersoo L, et al. 2014. Science 346:e1256688 ((https://doi.org/10.1126/science.1256688)); Purahong W, et al. 2016. Molecular Ecology 25:4059-4074 ((https://doi.org/10.1111/mec.13739))'
f0b0c48e0240f994eec30b6666e3be84	0.0	0.0	0.0	0.0	0.0	0.0	0.0	0.0	0.0	0.0	0.0	0.0	0.0	0.0	0.0	0.0	0.0	610.0	0.0	0.0	0.0	0.0	0.0	0.0	k__Fungi; p__Basidiomycota; c__Agaricomycetes; o__Sebacinales; f__Sebacinaceae; g__Sebacina; s__Sebacina_sp	Sebacina	13	Symbiotroph	Ectomycorrhizal-Orchid Mycorrhizal-Root Associated Biotroph	NULL	NULL	Possible	NULL	b'Rinaldi AC, et al. 2008. Fungal Diversity 33:1-45 ((http://www.fungaldiversity.org/fdp/sfdp/33-1.pdf)); Tedersoo L, et al. 2010. Mycorrhiza 20:217-263 ((https://doi.org/10.1007/s00572-009-0274-x)) (pro parte); http://mycorrhizas.info/ecmf.html ((http://mycorrhizas.info/ecmf.html)); Wei\xc3\x9f, et al. 2016. New Phytologist 211;20-40 ((https://doi.org/10.1111/nph.13977)) (various guilds)'
1b01995876d19ab529b6ef89506ff8a8	0.0	0.0	0.0	0.0	0.0	0.0	0.0	0.0	0.0	0.0	0.0	0.0	0.0	0.0	0.0	0.0	0.0	0.0	304.0	0.0	0.0	0.0	109.0	187.0	k__Fungi; p__Basidiomycota; c__Agaricomycetes; o__Russulales; f__Russulaceae; g__Russula; s__Russula_mariae	Russula	13	Symbiotroph	Ectomycorrhizal	Agaricoid	NULL	Highly Probable	NULL	b'Rinaldi AC, et al. 2008. Fungal Diversity 33:1-45 ((http://www.fungaldiversity.org/fdp/sfdp/33-1.pdf)); Tedersoo L, et al. 2010. Mycorrhiza 20:217-263 ((https://doi.org/10.1007/s00572-009-0274-x)); http://mycorrhizas.info/ecmf.html ((http://mycorrhizas.info/ecmf.html))'
1929ba0b5e10be5086ce1efcb395b558	75.0	110.0	119.0	103.0	0.0	0.0	26.0	0.0	0.0	0.0	0.0	0.0	0.0	0.0	0.0	0.0	0.0	0.0	0.0	0.0	0.0	123.0	0.0	39.0	k__Fungi; p__Ascomycota; c__Sordariomycetes; o__Hypocreales; f__Hypocreaceae; g__Trichoderma; s__Trichoderma_spirale	Trichoderma	13	Pathotroph-Saprotroph-Symbiotroph	Animal Pathogen-Endophyte-Epiphyte-Fungal Parasite-Plant Pathogen-Wood Saprotroph	Microfungus	Soft Rot	Probable	Cause of soft-rot (Seehann et al. 1975); Likely opportunistic human pathogen (Irinyi et al. 2015); Endophyte detection method-culture (Busby et al. 2016)	b'Seehann G, et al. 1975. List of Fungi in Soft-Rot Tissue Tests. Institute fur Holzbiologie und Holzschutz, Bundesforschungsanstalt fur Forst - und Holzwirtshaft, Hamburg - Lohbrugge, Germany; Andrews JH, et al. 1983. Phytopathology 73228-234; Hanada RE, et al. 2010. Fungal Biology 114:901-910 ((https://doi.org/10.1016/j.funbio.2010.08.006)); Costa IPMW, et al. 2012. Mycotaxon 119:e26 ((http://m…
6200f09fe2c565c622dd4e2c32e1012e	0.0	14.0	80.0	49.0	28.0	29.0	0.0	0.0	66.0	30.0	53.0	0.0	0.0	0.0	0.0	0.0	0.0	67.0	45.0	63.0	27.0	17.0	10.0	17.0	k__Fungi; p__Ascomycota; c__Sordariomycetes; o__Xylariales; f__Graphostromataceae; g__Biscogniauxia; s__Biscogniauxia_atropunctata	Biscogniauxia	13	Saprotroph	Undefined Saprotroph	NULL	NULL	Probable	NULL	b'Tedersoo L, et al. 2014. Science 346:e1256688 ((https://doi.org/10.1126/science.1256688))'
910ef24a42f29ee0a98a65d9669583ee	0.0	0.0	0.0	0.0	0.0	0.0	478.0	114.0	0.0	0.0	0.0	0.0	0.0	0.0	0.0	0.0	0.0	0.0	0.0	0.0	0.0	0.0	0.0	0.0	k__Fungi; p__Basidiomycota; c__Agaricomycetes; o__Agaricales; f__Cortinariaceae; g__Cortinarius; s__Cortinarius_keralensis	Cortinarius	13	Symbiotroph	Ectomycorrhizal	Agaricoid	NULL	Highly Probable	NULL	b'Rinaldi AC, et al. 2008. Fungal Diversity 33:1-45 ((http://www.fungaldiversity.org/fdp/sfdp/33-1.pdf)); Tedersoo L, et al. 2010. Mycorrhiza 20:217-263 ((https://doi.org/10.1007/s00572-009-0274-x)); http://mycorrhizas.info/ecmf.html ((http://mycorrhizas.info/ecmf.html))'
07cadaa76a4a975d5351c255831dabe2	0.0	0.0	0.0	0.0	0.0	0.0	0.0	0.0	0.0	0.0	0.0	590.0	0.0	0.0	0.0	0.0	0.0	0.0	0.0	0.0	0.0	0.0	0.0	0.0	k__Fungi; p__Basidiomycota; c__Agaricomycetes; o__Agaricales; f__Inocybaceae	Inocybaceae	9	Symbiotroph	Ectomycorrhizal	Agaricoid	NULL	Probable	Sensu stricto with the exclusion of Crepidotaceae, Tubariaceae, and Chromocyphellaceae; Pharmacology - muscarine, psilocybin, aeruginascen, unclarified alkaloids, or none	b'Matheny PB. 2009. McIlvainea 18:11-21 ((https://namyco.org/docs/3_Matheny.pdf))'
ec29ba684b749c9cd3d444c0121fc9df	0.0	0.0	0.0	0.0	0.0	0.0	0.0	0.0	0.0	0.0	0.0	75.0	384.0	85.0	0.0	42.0	0.0	0.0	0.0	0.0	0.0	0.0	0.0	0.0	k__Fungi; p__Ascomycota; c__Dothideomycetes; o__Pleosporales; f__Roussoellaceae; g__Roussoella	Roussoella	13	Saprotroph	Undefined Saprotroph	NULL	NULL	Probable	NULL	b'Tedersoo L, et al. 2014. Science 346:e1256688 ((https://doi.org/10.1126/science.1256688))'
1765f381c24a65487e6d79dff6259d9a	0.0	0.0	0.0	0.0	0.0	0.0	0.0	0.0	0.0	0.0	0.0	0.0	203.0	0.0	0.0	0.0	0.0	0.0	0.0	0.0	203.0	176.0	0.0	0.0	k__Fungi; p__Basidiomycota; c__Agaricomycetes; o__Sebacinales; f__Sebacinaceae; g__Sebacina; s__Sebacina_sp	Sebacina	13	Symbiotroph	Ectomycorrhizal-Orchid Mycorrhizal-Root Associated Biotroph	NULL	NULL	Possible	NULL	b'Rinaldi AC, et al. 2008. Fungal Diversity 33:1-45 ((http://www.fungaldiversity.org/fdp/sfdp/33-1.pdf)); Tedersoo L, et al. 2010. Mycorrhiza 20:217-263 ((https://doi.org/10.1007/s00572-009-0274-x)) (pro parte); http://mycorrhizas.info/ecmf.html ((http://mycorrhizas.info/ecmf.html)); Wei\xc3\x9f, et al. 2016. New Phytologist 211;20-40 ((https://doi.org/10.1111/nph.13977)) (various guilds)'
42c94d19cdbafb5ab5167fb0eaedc0f6	308.0	269.0	0.0	0.0	0.0	0.0	0.0	0.0	0.0	0.0	0.0	0.0	0.0	0.0	0.0	0.0	0.0	0.0	0.0	0.0	0.0	0.0	0.0	0.0	k__Fungi; p__Mortierellomycota; c__Mortierellomycetes; o__Mortierellales; f__Mortierellaceae; g__Mortierella; s__Mortierella_antarctica	Mortierella	13	Saprotroph-Symbiotroph	Endophyte-Litter Saprotroph-Soil Saprotroph-Undefined Saprotroph	Microfungus	NULL	Probable	Saprobic in soil and thus frequenctly isolated from soil and material contaminated with soil such as hay or rotten silage and spoil tips (Cannon & Kirk 2007)	b'Cannon PF, Kirk PM. 2007. Fungal Families of the World. CAB International, Cambridge (ISBN: 978-0851998275); Tedersoo L, et al. 2014. Science 346:e1256688 ((https://doi.org/10.1126/science.1256688)); Purahong W, et al. 2016. Molecular Ecology 25:4059-4074 ((https://doi.org/10.1111/mec.13739))'
86da13c640a022cd0bc98113d951f7c8	0.0	0.0	0.0	0.0	229.0	296.0	0.0	0.0	0.0	0.0	48.0	0.0	0.0	0.0	0.0	0.0	0.0	0.0	0.0	0.0	0.0	0.0	0.0	0.0	k__Fungi; p__Basidiomycota; c__Agaricomycetes; o__Agaricomycetes_ord_Incertae_sedis; f__Agaricomycetes_fam_Incertae_sedis; g__Xenasmatella; s__Xenasmatella_sp	Xenasmatella	13	Saprotroph	Undefined Saprotroph	NULL	White Rot	Probable	NULL	b'Tedersoo L, et al. 2014. Science 346:e1256688 ((https://doi.org/10.1126/science.1256688))'
52889bc39c535ad896d79255a9722c63	0.0	0.0	0.0	0.0	0.0	0.0	0.0	0.0	0.0	0.0	0.0	572.0	0.0	0.0	0.0	0.0	0.0	0.0	0.0	0.0	0.0	0.0	0.0	0.0	k__Fungi; p__Basidiomycota; c__Agaricomycetes; o__Agaricales; f__Inocybaceae; g__Inocybe	Inocybe	13	Symbiotroph	Ectomycorrhizal	Agaricoid	NULL	Highly Probable	Sensu stricto (Matheny 2009).	b'Rinaldi AC, et al. 2008. Fungal Diversity 33:1-45 ((http://www.fungaldiversity.org/fdp/sfdp/33-1.pdf)); Matheny PB. 2009. McIlvainea 18:11-21 ((https://namyco.org/docs/3_Matheny.pdf)); Tedersoo L, et al. 2010. Mycorrhiza 20:217-263 ((https://doi.org/10.1007/s00572-009-0274-x)); http://mycorrhizas.info/ecmf.html ((http://mycorrhizas.info/ecmf.html))'
76606f9c98ffb63f55a6a1acdc5711a2	0.0	0.0	0.0	0.0	0.0	0.0	0.0	0.0	0.0	0.0	0.0	0.0	0.0	0.0	0.0	0.0	0.0	0.0	0.0	531.0	16.0	25.0	0.0	0.0	k__Fungi; p__Basidiomycota; c__Agaricomycetes; o__Russulales; f__Russulaceae; g__Russula; s__Russula_griseostipitata	Russula	13	Symbiotroph	Ectomycorrhizal	Agaricoid	NULL	Highly Probable	NULL	b'Rinaldi AC, et al. 2008. Fungal Diversity 33:1-45 ((http://www.fungaldiversity.org/fdp/sfdp/33-1.pdf)); Tedersoo L, et al. 2010. Mycorrhiza 20:217-263 ((https://doi.org/10.1007/s00572-009-0274-x)); http://mycorrhizas.info/ecmf.html ((http://mycorrhizas.info/ecmf.html))'
a8b726f0f9a29016e6c451dd440647fe	0.0	0.0	0.0	0.0	0.0	0.0	0.0	0.0	0.0	0.0	0.0	558.0	0.0	0.0	0.0	0.0	0.0	0.0	0.0	0.0	0.0	0.0	0.0	0.0	k__Fungi; p__Basidiomycota; c__Agaricomycetes; o__Agaricales	Agaricales	7	Pathotroph-Saprotroph-Symbiotroph	Bryophyte Parasite-Dung Saprotroph-Ectomycorrhizal-Fungal Parasite-Leaf Saprotroph-Plant Parasite-Undefined Saprotroph-Wood Saprotroph	Agaricoid-Gasteroid-Microfungus-Secotioid-Yeast	NULL	Possible	Mushrooms and toadstools, Gill fungi, Agarics... lignicolous, sometimes muscicolous or fungicolous, saprobic, mycorrhizal, rarely parasitic on plants or fungi (Kirk et al. 2008)	b'Kirk PM et al. 2008. Dictionary of the Fungi. Tenth Edition. CAB International, Wallingford (ISBN: 978-0851998268)'
feba42c3ed1e9aa938354b21012f7dc9	105.0	202.0	0.0	0.0	0.0	0.0	0.0	0.0	0.0	247.0	0.0	0.0	0.0	0.0	0.0	0.0	0.0	0.0	0.0	0.0	0.0	0.0	0.0	0.0	k__Fungi; p__Ascomycota; c__Leotiomycetes; o__Helotiales; f__Helotiales_fam_Incertae_sedis; g__Mycoarthris; s__Mycoarthris_sp	Mycoarthris	13	Saprotroph	Undefined Saprotroph	NULL	NULL	Probable	NULL	b'Tedersoo L, et al. 2014. Science 346:e1256688 ((https://doi.org/10.1126/science.1256688))'
6f7ae61c3b7fbbb2d1b30f0a4ee2d61c	0.0	0.0	0.0	0.0	0.0	0.0	0.0	0.0	0.0	0.0	0.0	508.0	0.0	39.0	0.0	0.0	0.0	0.0	0.0	0.0	0.0	0.0	0.0	0.0	k__Fungi; p__Basidiomycota; c__Agaricomycetes; o__Cantharellales; f__Hydnaceae; g__Clavulina; s__Clavulina_rugosa	Clavulina	13	Symbiotroph	Ectomycorrhizal	Clavarioid	NULL	Highly Probable	NULL	b'Tedersoo L, et al. 2014. Science 346:e1256688 ((https://doi.org/10.1126/science.1256688))'
2c993d766a62808eabe4acc3eb38b1ea	0.0	0.0	0.0	0.0	0.0	0.0	0.0	0.0	0.0	0.0	0.0	0.0	0.0	0.0	0.0	0.0	0.0	0.0	147.0	0.0	0.0	0.0	158.0	241.0	k__Fungi; p__Mortierellomycota; c__Mortierellomycetes; o__Mortierellales; f__Mortierellaceae; g__Mortierellaceae_gen_Incertae_sedis; s__Mortierellaceae_sp	Mortierellaceae	9	Saprotroph-Symbiotroph	Endophyte-Litter Saprotroph-Soil Saprotroph-Undefined Saprotroph	Microfungus	NULL	Possible	Saprobic in soil and thus frequenctly isolated from soil and material contaminated with soil such as hay or rotten silage and spoil tips (Cannon & Kirk 2007)	b'Cannon PF, Kirk PM. 2007. Fungal Families of the World. CAB International, Cambridge (ISBN: 978-0851998275); Purahong W, et al. 2016. Molecular Ecology 25:4059-4074 ((https://doi.org/10.1111/mec.13739))'
7c57817d6a6ac2243decd7e828e49c0c	0.0	0.0	0.0	0.0	0.0	0.0	0.0	0.0	0.0	0.0	0.0	0.0	545.0	0.0	0.0	0.0	0.0	0.0	0.0	0.0	0.0	0.0	0.0	0.0	k__Fungi; p__Basidiomycota; c__Agaricomycetes; o__Thelephorales; f__Thelephoraceae	Thelephoraceae	9	Saprotroph-Symbiotroph	Ectomycorrhizal-Undefined Saprotroph	Clavarioid	NULL	Probable	On the ground, on soil, a few on wood. At least some speices ectomycorrhizal (Cannon & Kirk 2007)	b'Cannon PF, Kirk PM. 2007. Fungal Families of the World. CAB International, Cambridge (ISBN: 978-0851998275)'
1ebbe737df351869b75c4665165b78f0	0.0	0.0	0.0	0.0	0.0	0.0	0.0	0.0	0.0	0.0	0.0	0.0	251.0	0.0	0.0	0.0	293.0	0.0	0.0	0.0	0.0	0.0	0.0	0.0	k__Fungi; p__Basidiomycota; c__Agaricomycetes; o__Cantharellales; f__Hydnaceae; g__Clavulina; s__Clavulina_sp	Clavulina	13	Symbiotroph	Ectomycorrhizal	Clavarioid	NULL	Highly Probable	NULL	b'Tedersoo L, et al. 2014. Science 346:e1256688 ((https://doi.org/10.1126/science.1256688))'
e1013f548dd552cd55b89b7486142112	0.0	0.0	0.0	0.0	0.0	0.0	0.0	0.0	0.0	0.0	0.0	0.0	0.0	543.0	0.0	0.0	0.0	0.0	0.0	0.0	0.0	0.0	0.0	0.0	k__Fungi; p__Basidiomycota; c__Agaricomycetes; o__Thelephorales; f__Thelephoraceae	Thelephoraceae	9	Saprotroph-Symbiotroph	Ectomycorrhizal-Undefined Saprotroph	Clavarioid	NULL	Probable	On the ground, on soil, a few on wood. At least some speices ectomycorrhizal (Cannon & Kirk 2007)	b'Cannon PF, Kirk PM. 2007. Fungal Families of the World. CAB International, Cambridge (ISBN: 978-0851998275)'
44b516a2e0a317969e8cdf326faf3673	0.0	0.0	0.0	0.0	0.0	0.0	0.0	0.0	0.0	0.0	0.0	0.0	0.0	541.0	0.0	0.0	0.0	0.0	0.0	0.0	0.0	0.0	0.0	0.0	k__Fungi; p__Basidiomycota; c__Agaricomycetes; o__Russulales; f__Russulaceae; g__Russula; s__Russula_senecis	Russula	13	Symbiotroph	Ectomycorrhizal	Agaricoid	NULL	Highly Probable	NULL	b'Rinaldi AC, et al. 2008. Fungal Diversity 33:1-45 ((http://www.fungaldiversity.org/fdp/sfdp/33-1.pdf)); Tedersoo L, et al. 2010. Mycorrhiza 20:217-263 ((https://doi.org/10.1007/s00572-009-0274-x)); http://mycorrhizas.info/ecmf.html ((http://mycorrhizas.info/ecmf.html))'
3295662937cc9d114782be3765564e31	78.0	105.0	0.0	0.0	0.0	0.0	46.0	47.0	0.0	23.0	0.0	0.0	35.0	0.0	0.0	129.0	70.0	0.0	0.0	0.0	0.0	0.0	0.0	0.0	k__Fungi; p__Mortierellomycota; c__Mortierellomycetes; o__Mortierellales; f__Mortierellaceae; g__Mortierella; s__Mortierella_basiparvispora	Mortierella	13	Saprotroph-Symbiotroph	Endophyte-Litter Saprotroph-Soil Saprotroph-Undefined Saprotroph	Microfungus	NULL	Probable	Saprobic in soil and thus frequenctly isolated from soil and material contaminated with soil such as hay or rotten silage and spoil tips (Cannon & Kirk 2007)	b'Cannon PF, Kirk PM. 2007. Fungal Families of the World. CAB International, Cambridge (ISBN: 978-0851998275); Tedersoo L, et al. 2014. Science 346:e1256688 ((https://doi.org/10.1126/science.1256688)); Purahong W, et al. 2016. Molecular Ecology 25:4059-4074 ((https://doi.org/10.1111/mec.13739))'
7436adac5421916ea93ffe0166cd24ee	0.0	0.0	0.0	0.0	0.0	0.0	0.0	0.0	0.0	0.0	0.0	0.0	0.0	0.0	0.0	0.0	0.0	0.0	532.0	0.0	0.0	0.0	0.0	0.0	k__Fungi; p__Basidiomycota; c__Agaricomycetes; o__Agaricales; f__Amanitaceae; g__Amanita; s__Amanita_incarnatifolia	Amanita	13	Saprotroph-Symbiotroph	Ectomycorrhizal-Undefined Saprotroph	Agaricoid	NULL	Probable	Some members of the genus are deadly poisonous	b'Rinaldi AC, et al. 2008. Fungal Diversity 33:1-45 ((http://www.fungaldiversity.org/fdp/sfdp/33-1.pdf)); Tedersoo L, et al. 2010. Mycorrhiza 20:217-263 ((https://doi.org/10.1007/s00572-009-0274-x)); Wolfe BE, et al. 2012. PLoS ONE 7:e39597 ((https://doi.org/10.1371/journal.pone.0039597)); http://mycorrhizas.info/ecmf.html ((http://mycorrhizas.info/ecmf.html)); http://en.wikipedia.org/wiki/List_o…
a00620ce810571ac864d0f410a9c1fd2	0.0	0.0	0.0	0.0	0.0	0.0	0.0	0.0	0.0	0.0	0.0	531.0	0.0	0.0	0.0	0.0	0.0	0.0	0.0	0.0	0.0	0.0	0.0	0.0	k__Fungi; p__Basidiomycota; c__Agaricomycetes; o__Agaricales; f__Hygrophoraceae	Hygrophoraceae	9	Saprotroph-Symbiotroph	Ectomycorrhizal-Undefined Saprotroph	Agaricoid	NULL	Probable	Ectomycorrhizal or saprobic, on the ground in woods, fields and moorland (Cannon & Kirk 2007)	b'Cannon PF, Kirk PM. 2007. Fungal Families of the World. CAB International, Cambridge (ISBN: 978-0851998275)'
7925bda9c5352fd21ca5dfa49eef0f40	0.0	0.0	0.0	0.0	0.0	0.0	0.0	0.0	0.0	0.0	0.0	0.0	12.0	0.0	0.0	0.0	0.0	25.0	0.0	0.0	21.0	468.0	0.0	0.0	k__Fungi; p__Basidiomycota; c__Agaricomycetes; o__Auriculariales; f__Auriculariales_fam_Incertae_sedis; g__Renatobasidium; s__Renatobasidium_sp	Renatobasidium	13	Saprotroph	Undefined Saprotroph	NULL	NULL	Probable	NULL	b'Tedersoo L, et al. 2014. Science 346:e1256688 ((https://doi.org/10.1126/science.1256688))'
8881019d82f2361a286c8b4fa080b442	0.0	0.0	0.0	0.0	0.0	0.0	0.0	0.0	0.0	0.0	0.0	0.0	0.0	0.0	0.0	0.0	67.0	160.0	0.0	0.0	155.0	143.0	0.0	0.0	k__Fungi; p__Mortierellomycota; c__Mortierellomycetes; o__Mortierellales; f__Mortierellaceae; g__Podila; s__Podila_minutissima	Mortierellaceae	9	Saprotroph-Symbiotroph	Endophyte-Litter Saprotroph-Soil Saprotroph-Undefined Saprotroph	Microfungus	NULL	Possible	Saprobic in soil and thus frequenctly isolated from soil and material contaminated with soil such as hay or rotten silage and spoil tips (Cannon & Kirk 2007)	b'Cannon PF, Kirk PM. 2007. Fungal Families of the World. CAB International, Cambridge (ISBN: 978-0851998275); Purahong W, et al. 2016. Molecular Ecology 25:4059-4074 ((https://doi.org/10.1111/mec.13739))'
2cdca9fa77d82c75cb83b15a34d038bd	0.0	521.0	0.0	0.0	0.0	0.0	0.0	0.0	0.0	0.0	0.0	0.0	0.0	0.0	0.0	0.0	0.0	0.0	0.0	0.0	0.0	0.0	0.0	0.0	k__Fungi; p__Basidiomycota; c__Agaricomycetes; o__Agaricales; f__Mycenaceae; g__Mycenaceae_gen_Incertae_sedis; s__Mycenaceae_sp	Mycenaceae	9	Saprotroph	Leaf Saprotroph-Wood Saprotroph	Agaricoid	NULL	Probable	Saprobes, most species as early colonizers of dead wood and leaves. A few species of Favolaschia and Mycena have been described as mycorrhizal with terrestrial orchids, but the associations need confirmation (Cannon & Kirk 2007)	b'Cannon PF, Kirk PM. 2007. Fungal Families of the World. CAB International, Cambridge (ISBN: 978-0851998275)'
79649c59cb14fc4de4b1691b70e4d8a2	0.0	0.0	0.0	0.0	0.0	0.0	0.0	0.0	335.0	0.0	91.0	0.0	0.0	0.0	0.0	0.0	0.0	36.0	8.0	0.0	19.0	31.0	0.0	0.0	k__Fungi; p__Ascomycota; c__Dothideomycetes; o__Pleosporales; f__Teichosporaceae; g__Teichosporaceae_gen_Incertae_sedis; s__Teichosporaceae_sp	Teichosporaceae	9	Saprotroph	Undefined Saprotroph	Microfungus	NULL	Probable	Saprobic in plant material (Jaklitsch et al. 2016)	b'Jaklitsch WM,et al. 2016. Mycological Progress 15:e31 ((https://doi.org/10.1007/s11557-016-1171-2))'
9c4fb51e8acbe835ff16ad8ab057f94a	0.0	0.0	0.0	0.0	0.0	0.0	65.0	48.0	0.0	0.0	0.0	62.0	57.0	38.0	96.0	0.0	154.0	0.0	0.0	0.0	0.0	0.0	0.0	0.0	k__Fungi; p__Mortierellomycota; c__Mortierellomycetes; o__Mortierellales; f__Mortierellaceae; g__Mortierella; s__Mortierella_basiparvispora	Mortierella	13	Saprotroph-Symbiotroph	Endophyte-Litter Saprotroph-Soil Saprotroph-Undefined Saprotroph	Microfungus	NULL	Probable	Saprobic in soil and thus frequenctly isolated from soil and material contaminated with soil such as hay or rotten silage and spoil tips (Cannon & Kirk 2007)	b'Cannon PF, Kirk PM. 2007. Fungal Families of the World. CAB International, Cambridge (ISBN: 978-0851998275); Tedersoo L, et al. 2014. Science 346:e1256688 ((https://doi.org/10.1126/science.1256688)); Purahong W, et al. 2016. Molecular Ecology 25:4059-4074 ((https://doi.org/10.1111/mec.13739))'
e8bf39d721741f4be108a7c9c3a8059a	0.0	0.0	0.0	0.0	0.0	0.0	0.0	0.0	0.0	0.0	0.0	518.0	0.0	0.0	0.0	0.0	0.0	0.0	0.0	0.0	0.0	0.0	0.0	0.0	k__Fungi; p__Basidiomycota; c__Agaricomycetes; o__Cantharellales; f__Hydnaceae; g__Clavulina	Clavulina	13	Symbiotroph	Ectomycorrhizal	Clavarioid	NULL	Highly Probable	NULL	b'Tedersoo L, et al. 2014. Science 346:e1256688 ((https://doi.org/10.1126/science.1256688))'
ddd8c8d21e2280e582cd09af09c96bf7	0.0	0.0	0.0	35.0	0.0	0.0	0.0	0.0	224.0	0.0	0.0	0.0	0.0	0.0	0.0	0.0	0.0	0.0	0.0	0.0	160.0	98.0	0.0	0.0	k__Fungi; p__Ascomycota; c__Leotiomycetes; o__Thelebolales; f__Pseudeurotiaceae; g__Pseudogymnoascus; s__Pseudogymnoascus_pannorum	Pseudogymnoascus	13	Pathotroph-Saprotroph-Symbiotroph	Animal Pathogen-Soil Saprotroph	NULL	NULL	Possible	It is important to note that the majority of species that comprise this genus, including the White-Nose Bat Syndrome causing Pseudogymnoascus destructans, were once placed in the genus Geomyces (see Minnis & Lindner 2013), and including Pseudogymnoascus panorum (as Geomyces panorum) that had been widely applied to a number of isolates from cold places, including those found in soil, on living roo…	b'Minnis AM, Lindner DL. 2013. Fungal Biology 117:638-649 ((https://doi.org/10.1016/j.funbio.2013.07.001)); Tedersoo L, et al. 2014. Science 346:e1256688 ((https://doi.org/10.1126/science.1256688))'
a30041f4d9ddea3f87ca71ab5a1e1909	0.0	0.0	0.0	0.0	0.0	0.0	0.0	0.0	0.0	0.0	0.0	0.0	0.0	0.0	0.0	0.0	0.0	0.0	516.0	0.0	0.0	0.0	0.0	0.0	k__Fungi; p__Basidiomycota; c__Agaricomycetes; o__Agaricales; f__Bolbitiaceae; g__Descolea; s__Descolea_quercina	Descolea	13	Symbiotroph	Ectomycorrhizal	Agaricoid	NULL	Highly Probable	NULL	b'Rinaldi AC, et al. 2008. Fungal Diversity 33:1-45 ((http://www.fungaldiversity.org/fdp/sfdp/33-1.pdf)); Tedersoo L, et al. 2010. Mycorrhiza 20:217-263 ((https://doi.org/10.1007/s00572-009-0274-x)); http://mycorrhizas.info/ecmf.html ((http://mycorrhizas.info/ecmf.html))'
723902594f2b5520ff87524e58dc29cb	29.0	482.0	0.0	0.0	0.0	0.0	0.0	0.0	0.0	0.0	0.0	0.0	0.0	0.0	0.0	0.0	0.0	0.0	0.0	0.0	0.0	0.0	0.0	0.0	k__Fungi; p__Basidiomycota; c__Agaricomycetes; o__Agaricales; f__Bolbitiaceae; g__Conocybe	Conocybe	13	Saprotroph	Undefined Saprotroph	Agaricoid	NULL	Probable	NULL	b'Tedersoo L, et al. 2014. Science 346:e1256688 ((https://doi.org/10.1126/science.1256688))'
989847748aed7baa253b24933a3e7ed0	0.0	0.0	0.0	0.0	0.0	0.0	0.0	0.0	0.0	0.0	509.0	0.0	0.0	0.0	0.0	0.0	0.0	0.0	0.0	0.0	0.0	0.0	0.0	0.0	k__Fungi; p__Basidiomycota; c__Agaricomycetes; o__Cantharellales; f__Hydnaceae; g__Sistotrema; s__Sistotrema_sp	Sistotrema	13	Saprotroph-Symbiotroph	Ectomycorrhizal-Wood Saprotroph	Corticioid	White Rot	Possible	NULL	b'Gilbertson RL, Ryvarden L. 1987-1987. North American Polypores. Fungiflora, Oslo (ISBN: 978-0945345060); Rinaldi AC, et al. 2008. Fungal Diversity 33:1-45 ((http://www.fungaldiversity.org/fdp/sfdp/33-1.pdf)) (as ECM/not ECM); Tedersoo L, et al. 2010. Mycorrhiza 20:217-263 ((https://doi.org/10.1007/s00572-009-0274-x)) (pro parte); http://mycorrhizas.info/ecmf.html ((http://mycorrhizas.info/ecmf.…
4d31988c66258340595f2d91878e8caf	0.0	0.0	0.0	0.0	0.0	0.0	0.0	0.0	0.0	0.0	0.0	0.0	0.0	0.0	0.0	0.0	0.0	0.0	0.0	0.0	0.0	0.0	199.0	306.0	k__Fungi; p__Basidiomycota; c__Agaricomycetes; o__Russulales; f__Russulaceae; g__Lactifluus; s__Lactifluus_gerardii	Lactifluus	13	Symbiotroph	Ectomycorrhizal	Agaricoid	NULL	Highly Probable	NULL	b'List compiled by Sara Branco with input from Nhu Nguyen and Else Vellinga'
28d6a75867311c999ce2123813fd9a2e	0.0	0.0	0.0	0.0	0.0	0.0	0.0	0.0	0.0	0.0	0.0	0.0	0.0	0.0	0.0	0.0	0.0	320.0	0.0	184.0	0.0	0.0	0.0	0.0	k__Fungi; p__Ascomycota; c__Pezizomycetes; o__Pezizales; f__Pezizaceae; g__Delastria; s__Delastria_sp	Delastria	13	Symbiotroph	Ectomycorrhizal	NULL	NULL	Probable	NULL	b'Rinaldi AC, et al. 2008. Fungal Diversity 33:1-45 ((http://www.fungaldiversity.org/fdp/sfdp/33-1.pdf))'
6962560e1ef08fc63b14482e962d7922	0.0	0.0	0.0	0.0	0.0	0.0	0.0	0.0	0.0	0.0	0.0	0.0	502.0	0.0	0.0	0.0	0.0	0.0	0.0	0.0	0.0	0.0	0.0	0.0	k__Fungi; p__Basidiomycota; c__Agaricomycetes; o__Agaricales; f__Amanitaceae; g__Amanita; s__Amanita_nivalis	Amanita	13	Saprotroph-Symbiotroph	Ectomycorrhizal-Undefined Saprotroph	Agaricoid	NULL	Probable	Some members of the genus are deadly poisonous	b'Rinaldi AC, et al. 2008. Fungal Diversity 33:1-45 ((http://www.fungaldiversity.org/fdp/sfdp/33-1.pdf)); Tedersoo L, et al. 2010. Mycorrhiza 20:217-263 ((https://doi.org/10.1007/s00572-009-0274-x)); Wolfe BE, et al. 2012. PLoS ONE 7:e39597 ((https://doi.org/10.1371/journal.pone.0039597)); http://mycorrhizas.info/ecmf.html ((http://mycorrhizas.info/ecmf.html)); http://en.wikipedia.org/wiki/List_o…
5f6fd0abafc971414b44e6bfe426c230	0.0	0.0	0.0	0.0	0.0	0.0	0.0	0.0	0.0	0.0	0.0	0.0	0.0	0.0	0.0	0.0	0.0	0.0	0.0	0.0	213.0	284.0	0.0	0.0	k__Fungi; p__Ascomycota; c__Sordariomycetes; o__Hypocreales; f__Hypocreaceae; g__Trichoderma	Trichoderma	13	Pathotroph-Saprotroph-Symbiotroph	Animal Pathogen-Endophyte-Epiphyte-Fungal Parasite-Plant Pathogen-Wood Saprotroph	Microfungus	Soft Rot	Probable	Cause of soft-rot (Seehann et al. 1975); Likely opportunistic human pathogen (Irinyi et al. 2015); Endophyte detection method-culture (Busby et al. 2016)	b'Seehann G, et al. 1975. List of Fungi in Soft-Rot Tissue Tests. Institute fur Holzbiologie und Holzschutz, Bundesforschungsanstalt fur Forst - und Holzwirtshaft, Hamburg - Lohbrugge, Germany; Andrews JH, et al. 1983. Phytopathology 73228-234; Hanada RE, et al. 2010. Fungal Biology 114:901-910 ((https://doi.org/10.1016/j.funbio.2010.08.006)); Costa IPMW, et al. 2012. Mycotaxon 119:e26 ((http://m…
b9d49fcc461748493c1c6061348700ff	0.0	0.0	0.0	0.0	0.0	0.0	76.0	60.0	0.0	0.0	0.0	80.0	0.0	0.0	0.0	235.0	46.0	0.0	0.0	0.0	0.0	0.0	0.0	0.0	k__Fungi; p__Mortierellomycota; c__Mortierellomycetes; o__Mortierellales; f__Mortierellaceae; g__Mortierella; s__Mortierella_rishikesha	Mortierella	13	Saprotroph-Symbiotroph	Endophyte-Litter Saprotroph-Soil Saprotroph-Undefined Saprotroph	Microfungus	NULL	Probable	Saprobic in soil and thus frequenctly isolated from soil and material contaminated with soil such as hay or rotten silage and spoil tips (Cannon & Kirk 2007)	b'Cannon PF, Kirk PM. 2007. Fungal Families of the World. CAB International, Cambridge (ISBN: 978-0851998275); Tedersoo L, et al. 2014. Science 346:e1256688 ((https://doi.org/10.1126/science.1256688)); Purahong W, et al. 2016. Molecular Ecology 25:4059-4074 ((https://doi.org/10.1111/mec.13739))'
30d5eed45af3e200c0bb5c0fdd269be1	22.0	21.0	44.0	18.0	0.0	0.0	0.0	0.0	0.0	58.0	0.0	0.0	0.0	0.0	17.0	7.0	0.0	299.0	0.0	0.0	0.0	0.0	0.0	0.0	k__Fungi; p__Basidiomycota; c__Tremellomycetes; o__Trichosporonales; f__Trichosporonaceae; g__Apiotrichum; s__Apiotrichum_sp	Apiotrichum	13	Saprotroph	Soil Saprotroph	Microfungus	NULL	Possible	From forest soil (Calduch et al. 2002)	b'Calduch M, et al. 2002. Mycologia 94:355-361 ((https://doi.org/10.1080/15572536.2003.11833241))'
50958169fe1d9bbd1ab6006253d5207e	0.0	0.0	0.0	0.0	52.0	65.0	0.0	0.0	0.0	0.0	0.0	0.0	0.0	0.0	0.0	0.0	0.0	0.0	0.0	261.0	0.0	0.0	63.0	43.0	k__Fungi; p__Ascomycota; c__Sordariomycetes; o__Hypocreales; f__Hypocreaceae; g__Trichoderma	Trichoderma	13	Pathotroph-Saprotroph-Symbiotroph	Animal Pathogen-Endophyte-Epiphyte-Fungal Parasite-Plant Pathogen-Wood Saprotroph	Microfungus	Soft Rot	Probable	Cause of soft-rot (Seehann et al. 1975); Likely opportunistic human pathogen (Irinyi et al. 2015); Endophyte detection method-culture (Busby et al. 2016)	b'Seehann G, et al. 1975. List of Fungi in Soft-Rot Tissue Tests. Institute fur Holzbiologie und Holzschutz, Bundesforschungsanstalt fur Forst - und Holzwirtshaft, Hamburg - Lohbrugge, Germany; Andrews JH, et al. 1983. Phytopathology 73228-234; Hanada RE, et al. 2010. Fungal Biology 114:901-910 ((https://doi.org/10.1016/j.funbio.2010.08.006)); Costa IPMW, et al. 2012. Mycotaxon 119:e26 ((http://m…
220e73d9c6d7bf294c45e11e4ac1460a	0.0	0.0	202.0	120.0	0.0	0.0	0.0	0.0	46.0	25.0	43.0	35.0	0.0	0.0	0.0	0.0	0.0	0.0	0.0	0.0	0.0	11.0	0.0	0.0	k__Fungi; p__Ascomycota; c__Eurotiomycetes; o__Eurotiales; f__Aspergillaceae; g__Penicillium	Penicillium	13	Saprotroph	Dung Saprotroph-Undefined Saprotroph-Wood Saprotroph	Microfungus	Soft Rot	Highly Probable	NULL	b'Duncan CG, Eslyn WE. 1966. Mycologia 58642-664; Seehann G, et al. 1975. List of Fungi in Soft-Rot Tissue Tests. Institute fur Holzbiologie und Holzschutz, Bundesforschungsanstalt fur Forst - und Holzwirtshaft, Hamburg - Lohbrugge, Germany; Costa IPMW, et al. 2012. Mycotaxon 119:e26 ((http://mycotaxon.com/resources/checklists/costa_v119_checklist.pdf)); Bills GF, et al. 2013. Current Opinion in …
585c6cff3d976625000c247810356bde	0.0	0.0	0.0	0.0	0.0	0.0	0.0	0.0	0.0	0.0	0.0	0.0	0.0	0.0	0.0	0.0	0.0	0.0	0.0	470.0	0.0	0.0	0.0	0.0	k__Fungi; p__Basidiomycota; c__Agaricomycetes; o__Russulales; f__Russulaceae; g__Lactifluus; s__Lactifluus_piperatus	Lactifluus	13	Symbiotroph	Ectomycorrhizal	Agaricoid	NULL	Highly Probable	NULL	b'List compiled by Sara Branco with input from Nhu Nguyen and Else Vellinga'
c7b4ab751070e4ec882fdddb843897db	0.0	0.0	0.0	0.0	0.0	0.0	0.0	0.0	0.0	0.0	0.0	0.0	67.0	0.0	0.0	0.0	0.0	0.0	187.0	160.0	0.0	0.0	54.0	0.0	k__Fungi; p__Mucoromycota; c__Umbelopsidomycetes; o__Umbelopsidales; f__Umbelopsidaceae; g__Umbelopsis; s__Umbelopsis_changbaiensis	Umbelopsis	13	Saprotroph	Undefined Saprotroph	NULL	NULL	Probable	NULL	b'Tedersoo L, et al. 2014. Science 346:e1256688 ((https://doi.org/10.1126/science.1256688))'
fc0e07f24cc03830296dbb1002c0867e	0.0	0.0	0.0	0.0	0.0	0.0	0.0	0.0	0.0	0.0	0.0	0.0	0.0	0.0	468.0	0.0	0.0	0.0	0.0	0.0	0.0	0.0	0.0	0.0	k__Fungi; p__Basidiomycota; c__Agaricomycetes; o__Agaricales; f__Hydnangiaceae; g__Laccaria; s__Laccaria_sp	Laccaria	13	Symbiotroph	Ectomycorrhizal	Agaricoid	NULL	Highly Probable	NULL	b'Rinaldi AC, et al. 2008. Fungal Diversity 33:1-45 ((http://www.fungaldiversity.org/fdp/sfdp/33-1.pdf)); Tedersoo L, et al. 2010. Mycorrhiza 20:217-263 ((https://doi.org/10.1007/s00572-009-0274-x)); http://mycorrhizas.info/ecmf.html ((http://mycorrhizas.info/ecmf.html))'
c09bf4c6fcc24187115b3e17360c9296	0.0	0.0	0.0	0.0	0.0	0.0	0.0	0.0	0.0	0.0	0.0	0.0	0.0	0.0	128.0	0.0	0.0	0.0	0.0	0.0	0.0	0.0	0.0	339.0	k__Fungi; p__Ascomycota; c__Sordariomycetes; o__Hypocreales; f__Hypocreaceae; g__Trichoderma	Trichoderma	13	Pathotroph-Saprotroph-Symbiotroph	Animal Pathogen-Endophyte-Epiphyte-Fungal Parasite-Plant Pathogen-Wood Saprotroph	Microfungus	Soft Rot	Probable	Cause of soft-rot (Seehann et al. 1975); Likely opportunistic human pathogen (Irinyi et al. 2015); Endophyte detection method-culture (Busby et al. 2016)	b'Seehann G, et al. 1975. List of Fungi in Soft-Rot Tissue Tests. Institute fur Holzbiologie und Holzschutz, Bundesforschungsanstalt fur Forst - und Holzwirtshaft, Hamburg - Lohbrugge, Germany; Andrews JH, et al. 1983. Phytopathology 73228-234; Hanada RE, et al. 2010. Fungal Biology 114:901-910 ((https://doi.org/10.1016/j.funbio.2010.08.006)); Costa IPMW, et al. 2012. Mycotaxon 119:e26 ((http://m…
5eda7ccbe45b223e97e8422097336217	0.0	0.0	0.0	0.0	0.0	0.0	0.0	0.0	0.0	0.0	85.0	0.0	193.0	80.0	0.0	0.0	0.0	0.0	64.0	37.0	0.0	0.0	0.0	0.0	k__Fungi; p__Basidiomycota; c__Agaricomycetes; o__Thelephorales; f__Thelephoraceae; g__Tomentella; s__Tomentella_papuae	Tomentella	13	Symbiotroph	Ectomycorrhizal	Corticioid	NULL	Highly Probable	NULL	b'Rinaldi AC, et al. 2008. Fungal Diversity 33:1-45 ((http://www.fungaldiversity.org/fdp/sfdp/33-1.pdf)); Tedersoo L, et al. 2010. Mycorrhiza 20:217-263 ((https://doi.org/10.1007/s00572-009-0274-x)); http://mycorrhizas.info/ecmf.html ((http://mycorrhizas.info/ecmf.html))'
f409960221f463047d45f6b79dd26e04	0.0	0.0	0.0	0.0	0.0	0.0	0.0	0.0	0.0	0.0	0.0	0.0	0.0	0.0	0.0	0.0	0.0	0.0	458.0	0.0	0.0	0.0	0.0	0.0	k__Fungi; p__Basidiomycota; c__Agaricomycetes; o__Agaricales; f__Inocybaceae; g__Inocybe; s__Inocybe_erythospilota	Inocybe	13	Symbiotroph	Ectomycorrhizal	Agaricoid	NULL	Highly Probable	Sensu stricto (Matheny 2009).	b'Rinaldi AC, et al. 2008. Fungal Diversity 33:1-45 ((http://www.fungaldiversity.org/fdp/sfdp/33-1.pdf)); Matheny PB. 2009. McIlvainea 18:11-21 ((https://namyco.org/docs/3_Matheny.pdf)); Tedersoo L, et al. 2010. Mycorrhiza 20:217-263 ((https://doi.org/10.1007/s00572-009-0274-x)); http://mycorrhizas.info/ecmf.html ((http://mycorrhizas.info/ecmf.html))'
e1c8cc9555e5663df919f8fe8ec362dd	228.0	0.0	24.0	72.0	0.0	0.0	0.0	0.0	0.0	132.0	0.0	0.0	0.0	0.0	0.0	0.0	0.0	0.0	0.0	0.0	0.0	0.0	0.0	0.0	k__Fungi; p__Ascomycota; c__Dothideomycetes; o__Pleosporales; f__Melanommataceae	Melanommataceae	9	Saprotroph	Wood Saprotroph	Microfungus	NULL	Probable	Saprobic on wood and bark (Cannon & Kirk 2007)	b'Cannon PF, Kirk PM. 2007. Fungal Families of the World. CAB International, Cambridge (ISBN: 978-0851998275)'
ae63ad9d875035f30b2223c3c83e842a	81.0	98.0	137.0	28.0	0.0	5.0	0.0	0.0	28.0	71.0	0.0	0.0	0.0	0.0	0.0	0.0	0.0	0.0	0.0	0.0	0.0	0.0	0.0	0.0	k__Fungi; p__Ascomycota; c__Dothideomycetes; o__Pleosporales; f__Phaeosphaeriaceae; g__Paraphoma	Phaeosphaeriaceae	9	Pathotroph-Saprotroph	Fungal Parasite-Plant Pathogen-Plant Saprotroph	Microfungus	NULL	Probable	Necrotrophic or saprobic on a wide range of plants, especially monocotyledons; a few species parasitic on other fungi (Cannon & Kirk 2007)	b'Cannon PF, Kirk PM. 2007. Fungal Families of the World. CAB International, Cambridge (ISBN: 978-0851998275)'
a29fd4fd1629f1179e33e897c60692b2	0.0	0.0	0.0	0.0	0.0	0.0	0.0	0.0	0.0	0.0	0.0	0.0	0.0	0.0	0.0	0.0	0.0	41.0	0.0	0.0	155.0	248.0	0.0	0.0	k__Fungi; p__Basidiomycota; c__Agaricomycetes; o__Sebacinales; f__Sebacinaceae; g__Sebacina; s__Sebacina_sp	Sebacina	13	Symbiotroph	Ectomycorrhizal-Orchid Mycorrhizal-Root Associated Biotroph	NULL	NULL	Possible	NULL	b'Rinaldi AC, et al. 2008. Fungal Diversity 33:1-45 ((http://www.fungaldiversity.org/fdp/sfdp/33-1.pdf)); Tedersoo L, et al. 2010. Mycorrhiza 20:217-263 ((https://doi.org/10.1007/s00572-009-0274-x)) (pro parte); http://mycorrhizas.info/ecmf.html ((http://mycorrhizas.info/ecmf.html)); Wei\xc3\x9f, et al. 2016. New Phytologist 211;20-40 ((https://doi.org/10.1111/nph.13977)) (various guilds)'
e012fe1bbe4f31fc5a4476d4619d3aa5	0.0	0.0	167.0	151.0	0.0	0.0	0.0	0.0	124.0	0.0	0.0	0.0	0.0	0.0	0.0	0.0	0.0	0.0	0.0	0.0	0.0	0.0	0.0	0.0	k__Fungi; p__Ascomycota; c__Dothideomycetes; o__Pleosporales; f__Didymosphaeriaceae	Didymosphaeriaceae	9	Pathotroph-Saprotroph-Symbiotroph	Endophyte-Lichen Parasite-Plant Pathogen-Undefined Saprotroph	Microfungus	NULL	Probable	Saprobes in both woody and herbaceous material, also parasitic on other fungi (Cannon & Kirk 2007)	b'Cannon PF, Kirk PM. 2007. Fungal Families of the World. CAB International, Cambridge (ISBN: 978-0851998275); Massimo NC, et al. 2015. Microbial Ecology 70:61-76 ((https://doi.org/10.1007/s00248-014-0563-6))'
82acb3fb20e74dc7d4b2bb3622aca3e8	0.0	0.0	17.0	19.0	0.0	0.0	36.0	41.0	38.0	0.0	0.0	40.0	34.0	0.0	56.0	87.0	73.0	0.0	0.0	0.0	0.0	0.0	0.0	0.0	k__Fungi; p__Mucoromycota; c__Umbelopsidomycetes; o__Umbelopsidales; f__Umbelopsidaceae; g__Umbelopsis; s__Umbelopsis_gibberispora	Umbelopsis	13	Saprotroph	Undefined Saprotroph	NULL	NULL	Probable	NULL	b'Tedersoo L, et al. 2014. Science 346:e1256688 ((https://doi.org/10.1126/science.1256688))'
b1135312d32c9f3472915d3c786faec0	0.0	0.0	0.0	0.0	57.0	77.0	0.0	0.0	0.0	0.0	63.0	0.0	0.0	0.0	0.0	0.0	0.0	62.0	80.0	30.0	6.0	0.0	17.0	45.0	k__Fungi; p__Ascomycota; c__Eurotiomycetes; o__Eurotiales; f__Trichocomaceae; g__Sagenomella; s__Sagenomella_diversispora	Sagenomella	13	Saprotroph	Undefined Saprotroph	NULL	NULL	Probable	NULL	b'Tedersoo L, et al. 2014. Science 346:e1256688 ((https://doi.org/10.1126/science.1256688))'
be26e24cbcaae806dae900e6849bf86c	0.0	0.0	0.0	0.0	0.0	0.0	0.0	0.0	0.0	0.0	0.0	0.0	437.0	0.0	0.0	0.0	0.0	0.0	0.0	0.0	0.0	0.0	0.0	0.0	k__Fungi; p__Basidiomycota; c__Agaricomycetes; o__Agaricales; f__Amanitaceae; g__Amanita	Amanita	13	Saprotroph-Symbiotroph	Ectomycorrhizal-Undefined Saprotroph	Agaricoid	NULL	Probable	Some members of the genus are deadly poisonous	b'Rinaldi AC, et al. 2008. Fungal Diversity 33:1-45 ((http://www.fungaldiversity.org/fdp/sfdp/33-1.pdf)); Tedersoo L, et al. 2010. Mycorrhiza 20:217-263 ((https://doi.org/10.1007/s00572-009-0274-x)); Wolfe BE, et al. 2012. PLoS ONE 7:e39597 ((https://doi.org/10.1371/journal.pone.0039597)); http://mycorrhizas.info/ecmf.html ((http://mycorrhizas.info/ecmf.html)); http://en.wikipedia.org/wiki/List_o…
026aa096269cf32dc6544b12822a7699	0.0	0.0	0.0	0.0	0.0	0.0	0.0	0.0	0.0	0.0	0.0	0.0	0.0	0.0	434.0	0.0	0.0	0.0	0.0	0.0	0.0	0.0	0.0	0.0	k__Fungi; p__Basidiomycota; c__Agaricomycetes; o__Thelephorales; f__Thelephoraceae; g__Tomentella; s__Tomentella_terrestris	Tomentella	13	Symbiotroph	Ectomycorrhizal	Corticioid	NULL	Highly Probable	NULL	b'Rinaldi AC, et al. 2008. Fungal Diversity 33:1-45 ((http://www.fungaldiversity.org/fdp/sfdp/33-1.pdf)); Tedersoo L, et al. 2010. Mycorrhiza 20:217-263 ((https://doi.org/10.1007/s00572-009-0274-x)); http://mycorrhizas.info/ecmf.html ((http://mycorrhizas.info/ecmf.html))'
75cea93f8565752c03acc4d856bb2757	0.0	0.0	0.0	0.0	0.0	0.0	0.0	0.0	0.0	0.0	0.0	0.0	0.0	0.0	433.0	0.0	0.0	0.0	0.0	0.0	0.0	0.0	0.0	0.0	k__Fungi; p__Basidiomycota; c__Agaricomycetes; o__Agaricales; f__Hydnangiaceae; g__Laccaria; s__Laccaria_sp	Laccaria	13	Symbiotroph	Ectomycorrhizal	Agaricoid	NULL	Highly Probable	NULL	b'Rinaldi AC, et al. 2008. Fungal Diversity 33:1-45 ((http://www.fungaldiversity.org/fdp/sfdp/33-1.pdf)); Tedersoo L, et al. 2010. Mycorrhiza 20:217-263 ((https://doi.org/10.1007/s00572-009-0274-x)); http://mycorrhizas.info/ecmf.html ((http://mycorrhizas.info/ecmf.html))'
392c7fdebaae5183bbf0532402020165	0.0	0.0	0.0	0.0	0.0	0.0	0.0	0.0	0.0	0.0	0.0	0.0	0.0	0.0	0.0	0.0	0.0	0.0	10.0	77.0	0.0	0.0	342.0	0.0	k__Fungi; p__Basidiomycota; c__Agaricomycetes; o__Thelephorales; f__Thelephoraceae; g__Tomentella; s__Tomentella_pilosa	Tomentella	13	Symbiotroph	Ectomycorrhizal	Corticioid	NULL	Highly Probable	NULL	b'Rinaldi AC, et al. 2008. Fungal Diversity 33:1-45 ((http://www.fungaldiversity.org/fdp/sfdp/33-1.pdf)); Tedersoo L, et al. 2010. Mycorrhiza 20:217-263 ((https://doi.org/10.1007/s00572-009-0274-x)); http://mycorrhizas.info/ecmf.html ((http://mycorrhizas.info/ecmf.html))'
6d7a04accf331b3541fdd2d58de4c73c	0.0	0.0	0.0	0.0	0.0	0.0	0.0	0.0	0.0	0.0	0.0	0.0	429.0	0.0	0.0	0.0	0.0	0.0	0.0	0.0	0.0	0.0	0.0	0.0	k__Fungi; p__Basidiomycota; c__Agaricomycetes; o__Agaricales; f__Hydnangiaceae; g__Laccaria; s__Laccaria_sp	Laccaria	13	Symbiotroph	Ectomycorrhizal	Agaricoid	NULL	Highly Probable	NULL	b'Rinaldi AC, et al. 2008. Fungal Diversity 33:1-45 ((http://www.fungaldiversity.org/fdp/sfdp/33-1.pdf)); Tedersoo L, et al. 2010. Mycorrhiza 20:217-263 ((https://doi.org/10.1007/s00572-009-0274-x)); http://mycorrhizas.info/ecmf.html ((http://mycorrhizas.info/ecmf.html))'
e9ddc15b763999b19bee4a723cfcc30d	0.0	0.0	0.0	0.0	0.0	0.0	0.0	0.0	0.0	0.0	429.0	0.0	0.0	0.0	0.0	0.0	0.0	0.0	0.0	0.0	0.0	0.0	0.0	0.0	k__Fungi; p__Basidiomycota; c__Agaricomycetes; o__Russulales; f__Russulaceae; g__Lactifluus; s__Lactifluus_robustus	Lactifluus	13	Symbiotroph	Ectomycorrhizal	Agaricoid	NULL	Highly Probable	NULL	b'List compiled by Sara Branco with input from Nhu Nguyen and Else Vellinga'
9228482e6721dfee5c8893d4d28bbd2b	0.0	0.0	0.0	0.0	0.0	0.0	0.0	0.0	0.0	0.0	0.0	0.0	65.0	0.0	0.0	362.0	0.0	0.0	0.0	0.0	0.0	0.0	0.0	0.0	k__Fungi; p__Basidiomycota; c__Agaricomycetes; o__Agaricales; f__Inocybaceae	Inocybaceae	9	Symbiotroph	Ectomycorrhizal	Agaricoid	NULL	Probable	Sensu stricto with the exclusion of Crepidotaceae, Tubariaceae, and Chromocyphellaceae; Pharmacology - muscarine, psilocybin, aeruginascen, unclarified alkaloids, or none	b'Matheny PB. 2009. McIlvainea 18:11-21 ((https://namyco.org/docs/3_Matheny.pdf))'
ec7bf75104a424ad5215cb4714179b1b	55.0	47.0	0.0	0.0	0.0	0.0	0.0	0.0	22.0	293.0	0.0	0.0	0.0	0.0	0.0	0.0	0.0	0.0	0.0	0.0	0.0	0.0	0.0	0.0	k__Fungi; p__Ascomycota; c__Sordariomycetes; o__Xylariales; f__Xylariales_fam_Incertae_sedis; g__Fusidium; s__Fusidium_sp	Fusidium	13	Saprotroph	Undefined Saprotroph	NULL	NULL	Probable	NULL	b'Tedersoo L, et al. 2014. Science 346:e1256688 ((https://doi.org/10.1126/science.1256688))'
288984cf16e16173b3e6ba1cfaa254ed	0.0	0.0	46.0	9.0	0.0	0.0	14.0	0.0	27.0	8.0	19.0	14.0	0.0	60.0	0.0	0.0	0.0	9.0	0.0	13.0	109.0	82.0	0.0	0.0	k__Fungi; p__Mortierellomycota; c__Mortierellomycetes; o__Mortierellales; f__Mortierellaceae; g__Mortierella; s__Mortierella_angusta	Mortierella	13	Saprotroph-Symbiotroph	Endophyte-Litter Saprotroph-Soil Saprotroph-Undefined Saprotroph	Microfungus	NULL	Probable	Saprobic in soil and thus frequenctly isolated from soil and material contaminated with soil such as hay or rotten silage and spoil tips (Cannon & Kirk 2007)	b'Cannon PF, Kirk PM. 2007. Fungal Families of the World. CAB International, Cambridge (ISBN: 978-0851998275); Tedersoo L, et al. 2014. Science 346:e1256688 ((https://doi.org/10.1126/science.1256688)); Purahong W, et al. 2016. Molecular Ecology 25:4059-4074 ((https://doi.org/10.1111/mec.13739))'
4f7316c69b4b7ef9b26fd2d8e3962ef7	61.0	182.0	0.0	0.0	0.0	0.0	0.0	0.0	0.0	165.0	0.0	0.0	0.0	0.0	0.0	0.0	0.0	0.0	0.0	0.0	0.0	0.0	0.0	0.0	k__Fungi; p__Ascomycota; c__Leotiomycetes; o__Helotiales; f__Helotiales_fam_Incertae_sedis; g__Mycoarthris; s__Mycoarthris_sp	Mycoarthris	13	Saprotroph	Undefined Saprotroph	NULL	NULL	Probable	NULL	b'Tedersoo L, et al. 2014. Science 346:e1256688 ((https://doi.org/10.1126/science.1256688))'
dd6df53dc995eb94cfa0c51635636320	0.0	0.0	0.0	0.0	0.0	0.0	0.0	0.0	0.0	0.0	0.0	0.0	0.0	0.0	0.0	0.0	0.0	247.0	83.0	78.0	0.0	0.0	0.0	0.0	k__Fungi; p__Mortierellomycota; c__Mortierellomycetes; o__Mortierellales; f__Mortierellaceae; g__Mortierella; s__Mortierella_rishikesha	Mortierella	13	Saprotroph-Symbiotroph	Endophyte-Litter Saprotroph-Soil Saprotroph-Undefined Saprotroph	Microfungus	NULL	Probable	Saprobic in soil and thus frequenctly isolated from soil and material contaminated with soil such as hay or rotten silage and spoil tips (Cannon & Kirk 2007)	b'Cannon PF, Kirk PM. 2007. Fungal Families of the World. CAB International, Cambridge (ISBN: 978-0851998275); Tedersoo L, et al. 2014. Science 346:e1256688 ((https://doi.org/10.1126/science.1256688)); Purahong W, et al. 2016. Molecular Ecology 25:4059-4074 ((https://doi.org/10.1111/mec.13739))'
09f74cafb32b5811fbe138119ecf734d	0.0	51.0	0.0	0.0	0.0	0.0	0.0	0.0	0.0	350.0	0.0	0.0	0.0	0.0	0.0	0.0	0.0	0.0	0.0	0.0	0.0	0.0	0.0	0.0	k__Fungi; p__Ascomycota; c__Leotiomycetes; o__Helotiales; f__Helotiaceae; g__Tetracladium; s__Tetracladium_sp	Tetracladium	13	Saprotroph	Undefined Saprotroph	NULL	NULL	Probable	NULL	b'Tedersoo L, et al. 2014. Science 346:e1256688 ((https://doi.org/10.1126/science.1256688))'
f20ad766a0badef159f133330c3b411f	0.0	0.0	0.0	0.0	183.0	216.0	0.0	0.0	0.0	0.0	0.0	0.0	0.0	0.0	0.0	0.0	0.0	0.0	0.0	0.0	0.0	0.0	0.0	0.0	k__Fungi; p__Basidiomycota; c__Agaricomycetes; o__Agaricales; f__Cortinariaceae; g__Cortinarius	Cortinarius	13	Symbiotroph	Ectomycorrhizal	Agaricoid	NULL	Highly Probable	NULL	b'Rinaldi AC, et al. 2008. Fungal Diversity 33:1-45 ((http://www.fungaldiversity.org/fdp/sfdp/33-1.pdf)); Tedersoo L, et al. 2010. Mycorrhiza 20:217-263 ((https://doi.org/10.1007/s00572-009-0274-x)); http://mycorrhizas.info/ecmf.html ((http://mycorrhizas.info/ecmf.html))'
465796c4ece250facde8eac0ff6d1b8e	0.0	0.0	0.0	0.0	0.0	0.0	0.0	0.0	0.0	0.0	0.0	0.0	0.0	0.0	0.0	0.0	0.0	0.0	142.0	221.0	0.0	0.0	0.0	33.0	k__Fungi; p__Mucoromycota; c__Umbelopsidomycetes; o__Umbelopsidales; f__Umbelopsidaceae; g__Umbelopsis; s__Umbelopsis_changbaiensis	Umbelopsis	13	Saprotroph	Undefined Saprotroph	NULL	NULL	Probable	NULL	b'Tedersoo L, et al. 2014. Science 346:e1256688 ((https://doi.org/10.1126/science.1256688))'
0125db6806c004bebeae3e25adb12517	0.0	0.0	0.0	0.0	0.0	0.0	0.0	0.0	0.0	0.0	394.0	0.0	0.0	0.0	0.0	0.0	0.0	0.0	0.0	0.0	0.0	0.0	0.0	0.0	k__Fungi; p__Basidiomycota; c__Agaricomycetes; o__Agaricales; f__Cortinariaceae; g__Cortinarius	Cortinarius	13	Symbiotroph	Ectomycorrhizal	Agaricoid	NULL	Highly Probable	NULL	b'Rinaldi AC, et al. 2008. Fungal Diversity 33:1-45 ((http://www.fungaldiversity.org/fdp/sfdp/33-1.pdf)); Tedersoo L, et al. 2010. Mycorrhiza 20:217-263 ((https://doi.org/10.1007/s00572-009-0274-x)); http://mycorrhizas.info/ecmf.html ((http://mycorrhizas.info/ecmf.html))'
ac7299675d8dc7d3812684f4fd2df599	0.0	13.0	0.0	0.0	11.0	5.0	0.0	0.0	0.0	0.0	0.0	82.0	26.0	44.0	53.0	59.0	94.0	0.0	0.0	7.0	0.0	0.0	0.0	0.0	k__Fungi; p__Ascomycota; c__Leotiomycetes; o__Helotiales; f__Gelatinodiscaceae; g__Neobulgaria; s__Neobulgaria_koningiana	Neobulgaria	13	Saprotroph	Undefined Saprotroph	NULL	NULL	Probable	NULL	b'Tedersoo L, et al. 2014. Science 346:e1256688 ((https://doi.org/10.1126/science.1256688))'
391595a6fb14fa0720e7c26f5d2b3ae5	0.0	0.0	0.0	0.0	2.0	0.0	15.0	16.0	7.0	4.0	0.0	82.0	45.0	47.0	9.0	39.0	127.0	0.0	0.0	0.0	0.0	0.0	0.0	0.0	k__Fungi; p__Basidiomycota; c__Agaricomycetes; o__Agaricales; f__Entolomataceae; g__Entoloma; s__Entoloma_luteofuscum	Entoloma	13	Pathotroph-Saprotroph-Symbiotroph	Ectomycorrhizal-Fungal Parasite-Soil Saprotroph-Undefined Saprotroph	Agaricoid	NULL	Possible	NULL	b'Rinaldi AC, et al. 2008. Fungal Diversity 33:1-45 ((http://www.fungaldiversity.org/fdp/sfdp/33-1.pdf)) (as ECM/not ECM); Tedersoo L, et al. 2010. Mycorrhiza 20:217-263 ((https://doi.org/10.1007/s00572-009-0274-x; sensu stricto)); http://mycorrhizas.info/ecmf.html ((http://mycorrhizas.info/ecmf.html)) ((as ECM/not ECM))'
cc93db679e6ef83d67fc00a236d7aac7	0.0	0.0	0.0	0.0	0.0	8.0	0.0	0.0	0.0	0.0	0.0	0.0	0.0	0.0	307.0	0.0	0.0	78.0	0.0	0.0	0.0	0.0	0.0	0.0	k__Fungi; p__Basidiomycota; c__Agaricomycetes; o__Agaricales; f__Hydnangiaceae; g__Laccaria; s__Laccaria_sp	Laccaria	13	Symbiotroph	Ectomycorrhizal	Agaricoid	NULL	Highly Probable	NULL	b'Rinaldi AC, et al. 2008. Fungal Diversity 33:1-45 ((http://www.fungaldiversity.org/fdp/sfdp/33-1.pdf)); Tedersoo L, et al. 2010. Mycorrhiza 20:217-263 ((https://doi.org/10.1007/s00572-009-0274-x)); http://mycorrhizas.info/ecmf.html ((http://mycorrhizas.info/ecmf.html))'
ed7aabd1d49dd21dfd300f6269792599	17.0	23.0	40.0	22.0	0.0	0.0	0.0	0.0	66.0	163.0	0.0	0.0	0.0	0.0	0.0	14.0	22.0	7.0	18.0	0.0	0.0	0.0	0.0	0.0	k__Fungi; p__Ascomycota; c__Leotiomycetes; o__Helotiales; f__Helotiaceae; g__Tetracladium; s__Tetracladium_sp	Tetracladium	13	Saprotroph	Undefined Saprotroph	NULL	NULL	Probable	NULL	b'Tedersoo L, et al. 2014. Science 346:e1256688 ((https://doi.org/10.1126/science.1256688))'
0f5383cda933abc82656b95b478f9cbf	0.0	0.0	0.0	0.0	0.0	0.0	0.0	0.0	0.0	0.0	0.0	0.0	0.0	0.0	0.0	0.0	0.0	0.0	0.0	389.0	0.0	0.0	0.0	0.0	k__Fungi; p__Basidiomycota; c__Agaricomycetes; o__Agaricales; f__Inocybaceae; g__Inocybe	Inocybe	13	Symbiotroph	Ectomycorrhizal	Agaricoid	NULL	Highly Probable	Sensu stricto (Matheny 2009).	b'Rinaldi AC, et al. 2008. Fungal Diversity 33:1-45 ((http://www.fungaldiversity.org/fdp/sfdp/33-1.pdf)); Matheny PB. 2009. McIlvainea 18:11-21 ((https://namyco.org/docs/3_Matheny.pdf)); Tedersoo L, et al. 2010. Mycorrhiza 20:217-263 ((https://doi.org/10.1007/s00572-009-0274-x)); http://mycorrhizas.info/ecmf.html ((http://mycorrhizas.info/ecmf.html))'
7519e948b44b2aff9710a70caf163c32	0.0	0.0	0.0	0.0	0.0	0.0	0.0	0.0	0.0	0.0	0.0	0.0	0.0	0.0	0.0	0.0	0.0	155.0	0.0	0.0	111.0	123.0	0.0	0.0	k__Fungi; p__Mortierellomycota; c__Mortierellomycetes; o__Mortierellales; f__Mortierellaceae; g__Podila; s__Podila_minutissima	Mortierellaceae	9	Saprotroph-Symbiotroph	Endophyte-Litter Saprotroph-Soil Saprotroph-Undefined Saprotroph	Microfungus	NULL	Possible	Saprobic in soil and thus frequenctly isolated from soil and material contaminated with soil such as hay or rotten silage and spoil tips (Cannon & Kirk 2007)	b'Cannon PF, Kirk PM. 2007. Fungal Families of the World. CAB International, Cambridge (ISBN: 978-0851998275); Purahong W, et al. 2016. Molecular Ecology 25:4059-4074 ((https://doi.org/10.1111/mec.13739))'
652eda023298546308db4285fa114917	0.0	0.0	296.0	92.0	0.0	0.0	0.0	0.0	0.0	0.0	0.0	0.0	0.0	0.0	0.0	0.0	0.0	0.0	0.0	0.0	0.0	0.0	0.0	0.0	k__Fungi; p__Basidiomycota; c__Agaricomycetes; o__Agaricales; f__Entolomataceae; g__Clitopilus; s__Clitopilus_sp	Clitopilus	13	Saprotroph	Undefined Saprotroph	Agaricoid	NULL	Probable	NULL	b'Tedersoo L, et al. 2014. Science 346:e1256688 ((https://doi.org/10.1126/science.1256688))'
06de1030e90197dd0bd19487a1dd543c	0.0	0.0	0.0	0.0	0.0	0.0	12.0	5.0	0.0	0.0	0.0	101.0	21.0	2.0	87.0	0.0	88.0	0.0	0.0	67.0	0.0	0.0	0.0	0.0	k__Fungi; p__Mortierellomycota; c__Mortierellomycetes; o__Mortierellales; f__Mortierellaceae; g__Mortierella; s__Mortierella_basiparvispora	Mortierella	13	Saprotroph-Symbiotroph	Endophyte-Litter Saprotroph-Soil Saprotroph-Undefined Saprotroph	Microfungus	NULL	Probable	Saprobic in soil and thus frequenctly isolated from soil and material contaminated with soil such as hay or rotten silage and spoil tips (Cannon & Kirk 2007)	b'Cannon PF, Kirk PM. 2007. Fungal Families of the World. CAB International, Cambridge (ISBN: 978-0851998275); Tedersoo L, et al. 2014. Science 346:e1256688 ((https://doi.org/10.1126/science.1256688)); Purahong W, et al. 2016. Molecular Ecology 25:4059-4074 ((https://doi.org/10.1111/mec.13739))'
4f616891bc02d17a48f1bccfd083d9f4	0.0	0.0	0.0	0.0	0.0	0.0	0.0	0.0	0.0	8.0	375.0	0.0	0.0	0.0	0.0	0.0	0.0	0.0	0.0	0.0	0.0	0.0	0.0	0.0	k__Fungi; p__Basidiomycota; c__Agaricomycetes; o__Agaricales; f__Cortinariaceae; g__Cortinarius; s__Cortinarius_keralensis	Cortinarius	13	Symbiotroph	Ectomycorrhizal	Agaricoid	NULL	Highly Probable	NULL	b'Rinaldi AC, et al. 2008. Fungal Diversity 33:1-45 ((http://www.fungaldiversity.org/fdp/sfdp/33-1.pdf)); Tedersoo L, et al. 2010. Mycorrhiza 20:217-263 ((https://doi.org/10.1007/s00572-009-0274-x)); http://mycorrhizas.info/ecmf.html ((http://mycorrhizas.info/ecmf.html))'
dfa8f9ae1ce4abf0e189fa083afc675b	0.0	0.0	0.0	0.0	0.0	0.0	0.0	0.0	0.0	0.0	0.0	0.0	0.0	0.0	0.0	0.0	0.0	0.0	0.0	380.0	0.0	0.0	0.0	0.0	k__Fungi; p__Basidiomycota; c__Agaricomycetes; o__Agaricales; f__Amanitaceae; g__Amanita; s__Amanita_orientifulva	Amanita	13	Saprotroph-Symbiotroph	Ectomycorrhizal-Undefined Saprotroph	Agaricoid	NULL	Probable	Some members of the genus are deadly poisonous	b'Rinaldi AC, et al. 2008. Fungal Diversity 33:1-45 ((http://www.fungaldiversity.org/fdp/sfdp/33-1.pdf)); Tedersoo L, et al. 2010. Mycorrhiza 20:217-263 ((https://doi.org/10.1007/s00572-009-0274-x)); Wolfe BE, et al. 2012. PLoS ONE 7:e39597 ((https://doi.org/10.1371/journal.pone.0039597)); http://mycorrhizas.info/ecmf.html ((http://mycorrhizas.info/ecmf.html)); http://en.wikipedia.org/wiki/List_o…
12a4efee921d34d2806508a14d2880f9	0.0	0.0	0.0	0.0	0.0	0.0	0.0	0.0	0.0	0.0	0.0	0.0	0.0	0.0	0.0	0.0	379.0	0.0	0.0	0.0	0.0	0.0	0.0	0.0	k__Fungi; p__Basidiomycota; c__Agaricomycetes; o__Thelephorales; f__Thelephoraceae; g__Thelephora; s__Thelephora_palmata	Thelephoraceae	9	Saprotroph-Symbiotroph	Ectomycorrhizal-Undefined Saprotroph	Clavarioid	NULL	Probable	On the ground, on soil, a few on wood. At least some speices ectomycorrhizal (Cannon & Kirk 2007)	b'Cannon PF, Kirk PM. 2007. Fungal Families of the World. CAB International, Cambridge (ISBN: 978-0851998275)'
2a02b01df62c169ab2c23619491ed57d	0.0	0.0	0.0	0.0	0.0	0.0	0.0	0.0	0.0	0.0	0.0	379.0	0.0	0.0	0.0	0.0	0.0	0.0	0.0	0.0	0.0	0.0	0.0	0.0	k__Fungi; p__Basidiomycota; c__Agaricomycetes; o__Agaricales	Agaricales	7	Pathotroph-Saprotroph-Symbiotroph	Bryophyte Parasite-Dung Saprotroph-Ectomycorrhizal-Fungal Parasite-Leaf Saprotroph-Plant Parasite-Undefined Saprotroph-Wood Saprotroph	Agaricoid-Gasteroid-Microfungus-Secotioid-Yeast	NULL	Possible	Mushrooms and toadstools, Gill fungi, Agarics... lignicolous, sometimes muscicolous or fungicolous, saprobic, mycorrhizal, rarely parasitic on plants or fungi (Kirk et al. 2008)	b'Kirk PM et al. 2008. Dictionary of the Fungi. Tenth Edition. CAB International, Wallingford (ISBN: 978-0851998268)'
56eeceb1f970d8b2c86ee285354b8b52	0.0	0.0	0.0	0.0	0.0	0.0	0.0	0.0	0.0	0.0	6.0	0.0	0.0	0.0	0.0	0.0	0.0	0.0	346.0	0.0	0.0	0.0	0.0	27.0	k__Fungi; p__Basidiomycota; c__Agaricomycetes; o__Russulales; f__Russulaceae; g__Russula; s__Russula_catillus	Russula	13	Symbiotroph	Ectomycorrhizal	Agaricoid	NULL	Highly Probable	NULL	b'Rinaldi AC, et al. 2008. Fungal Diversity 33:1-45 ((http://www.fungaldiversity.org/fdp/sfdp/33-1.pdf)); Tedersoo L, et al. 2010. Mycorrhiza 20:217-263 ((https://doi.org/10.1007/s00572-009-0274-x)); http://mycorrhizas.info/ecmf.html ((http://mycorrhizas.info/ecmf.html))'
4f1d323cde9debdc1f2b46fdc6f069c9	76.0	84.0	0.0	0.0	0.0	0.0	0.0	0.0	0.0	218.0	0.0	0.0	0.0	0.0	0.0	0.0	0.0	0.0	0.0	0.0	0.0	0.0	0.0	0.0	k__Fungi; p__Basidiomycota; c__Agaricomycetes; o__Agaricales; f__Agaricaceae; g__Leucoagaricus; s__Leucoagaricus_sp	Leucoagaricus	13	Saprotroph	Undefined Saprotroph	Agaricoid	NULL	Probable	NULL	b'Tedersoo L, et al. 2014. Science 346:e1256688 ((https://doi.org/10.1126/science.1256688))'
16bbb2ea803f98120d8d78e4556aa1d3	0.0	0.0	58.0	0.0	0.0	0.0	0.0	0.0	146.0	89.0	0.0	0.0	0.0	0.0	0.0	0.0	84.0	0.0	0.0	0.0	0.0	0.0	0.0	0.0	k__Fungi; p__Mortierellomycota; c__Mortierellomycetes; o__Mortierellales; f__Mortierellaceae; g__Mortierella; s__Mortierella_rishikesha	Mortierella	13	Saprotroph-Symbiotroph	Endophyte-Litter Saprotroph-Soil Saprotroph-Undefined Saprotroph	Microfungus	NULL	Probable	Saprobic in soil and thus frequenctly isolated from soil and material contaminated with soil such as hay or rotten silage and spoil tips (Cannon & Kirk 2007)	b'Cannon PF, Kirk PM. 2007. Fungal Families of the World. CAB International, Cambridge (ISBN: 978-0851998275); Tedersoo L, et al. 2014. Science 346:e1256688 ((https://doi.org/10.1126/science.1256688)); Purahong W, et al. 2016. Molecular Ecology 25:4059-4074 ((https://doi.org/10.1111/mec.13739))'
4228c6b9ebf378ce6fc2a2a58ead7a53	0.0	0.0	0.0	0.0	0.0	0.0	0.0	0.0	0.0	0.0	158.0	0.0	0.0	0.0	0.0	0.0	0.0	0.0	0.0	217.0	0.0	0.0	0.0	0.0	k__Fungi; p__Ascomycota; c__Dothideomycetes; o__Pleosporales; f__Lophiostomataceae; g__Lophiostoma; s__Lophiostoma_corticola	Lophiostoma	13	Saprotroph	Undefined Saprotroph	NULL	NULL	Probable	NULL	b'Tedersoo L, et al. 2014. Science 346:e1256688 ((https://doi.org/10.1126/science.1256688))'
74401cb40f3f6f3103cc12c412db889f	0.0	0.0	0.0	0.0	0.0	11.0	20.0	0.0	0.0	0.0	0.0	19.0	42.0	34.0	249.0	0.0	0.0	0.0	0.0	0.0	0.0	0.0	0.0	0.0	k__Fungi; p__Basidiomycota; c__Agaricomycetes; o__Sebacinales; f__Sebacinaceae; g__Sebacina; s__Sebacina_sp	Sebacina	13	Symbiotroph	Ectomycorrhizal-Orchid Mycorrhizal-Root Associated Biotroph	NULL	NULL	Possible	NULL	b'Rinaldi AC, et al. 2008. Fungal Diversity 33:1-45 ((http://www.fungaldiversity.org/fdp/sfdp/33-1.pdf)); Tedersoo L, et al. 2010. Mycorrhiza 20:217-263 ((https://doi.org/10.1007/s00572-009-0274-x)) (pro parte); http://mycorrhizas.info/ecmf.html ((http://mycorrhizas.info/ecmf.html)); Wei\xc3\x9f, et al. 2016. New Phytologist 211;20-40 ((https://doi.org/10.1111/nph.13977)) (various guilds)'
23a449c6da0d79ca0c801a84b52a468c	0.0	0.0	0.0	0.0	0.0	0.0	0.0	0.0	3.0	0.0	0.0	0.0	0.0	0.0	0.0	0.0	0.0	0.0	0.0	0.0	171.0	199.0	0.0	0.0	k__Fungi; p__Ascomycota; c__Pezizomycetes; o__Pezizales; f__Discinaceae; g__Hydnotrya; s__Hydnotrya_sp	Hydnotrya	13	Symbiotroph	Ectomycorrhizal	Gasteroid	Hypogeous	Highly Probable	Common name - false truffle	b'Rinaldi AC, et al. 2008. Fungal Diversity 33:1-45 ((http://www.fungaldiversity.org/fdp/sfdp/33-1.pdf)); Tedersoo L, et al. 2010. Mycorrhiza 20:217-263 ((https://doi.org/10.1007/s00572-009-0274-x)); http://mycorrhizas.info/ecmf.html ((http://mycorrhizas.info/ecmf.html))'
6f9e773cfb825d838e512f4a77a76441	0.0	0.0	0.0	0.0	0.0	0.0	0.0	0.0	0.0	0.0	0.0	0.0	0.0	0.0	0.0	0.0	0.0	0.0	0.0	0.0	0.0	0.0	158.0	215.0	k__Fungi; p__Basidiomycota; c__Agaricomycetes; o__Thelephorales; f__Thelephoraceae	Thelephoraceae	9	Saprotroph-Symbiotroph	Ectomycorrhizal-Undefined Saprotroph	Clavarioid	NULL	Probable	On the ground, on soil, a few on wood. At least some speices ectomycorrhizal (Cannon & Kirk 2007)	b'Cannon PF, Kirk PM. 2007. Fungal Families of the World. CAB International, Cambridge (ISBN: 978-0851998275)'
d9407513a818a03bbe26432b382b991a	0.0	0.0	0.0	0.0	0.0	0.0	0.0	0.0	0.0	0.0	0.0	0.0	0.0	0.0	0.0	0.0	0.0	373.0	0.0	0.0	0.0	0.0	0.0	0.0	k__Fungi; p__Basidiomycota; c__Agaricomycetes; o__Sebacinales; f__Sebacinaceae; g__Sebacina; s__Sebacina_sp	Sebacina	13	Symbiotroph	Ectomycorrhizal-Orchid Mycorrhizal-Root Associated Biotroph	NULL	NULL	Possible	NULL	b'Rinaldi AC, et al. 2008. Fungal Diversity 33:1-45 ((http://www.fungaldiversity.org/fdp/sfdp/33-1.pdf)); Tedersoo L, et al. 2010. Mycorrhiza 20:217-263 ((https://doi.org/10.1007/s00572-009-0274-x)) (pro parte); http://mycorrhizas.info/ecmf.html ((http://mycorrhizas.info/ecmf.html)); Wei\xc3\x9f, et al. 2016. New Phytologist 211;20-40 ((https://doi.org/10.1111/nph.13977)) (various guilds)'
9eb6e2ab78605d95dffb31764b60af60	0.0	0.0	0.0	0.0	0.0	0.0	0.0	0.0	0.0	0.0	28.0	80.0	63.0	30.0	171.0	0.0	0.0	0.0	0.0	0.0	0.0	0.0	0.0	0.0	k__Fungi; p__Basidiomycota; c__Agaricomycetes; o__Agaricales; f__Lycoperdaceae; g__Lycoperdon	Lycoperdon	13	Saprotroph	Undefined Saprotroph	Gasteroid	NULL	Probable	Common name - puffball	b'Grgurinovic CA, Simpson JA. 2001. Fungal Diversity 8:97-127 ((http://www.fungaldiversity.org/fdp/sfdp/FD_8_97-127.pdf)); Tedersoo L, et al. 2014. Science 346:e1256688 ((https://doi.org/10.1126/science.1256688))'
6eababd3811cd529dfd4dfda0c4c999a	0.0	0.0	0.0	0.0	0.0	0.0	0.0	0.0	0.0	0.0	0.0	120.0	0.0	28.0	0.0	0.0	223.0	0.0	0.0	0.0	0.0	0.0	0.0	0.0	k__Fungi; p__Basidiomycota; c__Agaricomycetes; o__Agaricales; f__Strophariaceae; g__Galerina; s__Galerina_sp	Galerina	13	Pathotroph-Saprotroph	Bryophyte Parasite-Leaf Saprotroph-Soil Saprotroph-Undefined Saprotroph-Wood Saprotroph	Agaricoid	White Rot	Probable	NULL	b'Tedersoo L, et al. 2014. Science 346:e1256688 ((https://doi.org/10.1126/science.1256688))'
c4ab84d3cbe9dcfec0e9da7f16f11468	0.0	0.0	0.0	0.0	0.0	0.0	0.0	0.0	0.0	0.0	5.0	0.0	0.0	0.0	0.0	0.0	0.0	149.0	0.0	0.0	101.0	115.0	0.0	0.0	k__Fungi; p__Basidiomycota; c__Geminibasidiomycetes; o__Geminibasidiales; f__Geminibasidiaceae; g__Geminibasidium; s__Geminibasidium_sp	Geminibasidium	13	Saprotroph	Undefined Saprotroph	NULL	NULL	Probable	NULL	b'Tedersoo L, et al. 2014. Science 346:e1256688 ((https://doi.org/10.1126/science.1256688))'
b8425dfdd0776c833ebd8f2591e9d816	0.0	0.0	0.0	0.0	0.0	0.0	0.0	0.0	0.0	0.0	0.0	0.0	0.0	0.0	0.0	0.0	366.0	0.0	0.0	0.0	0.0	0.0	0.0	0.0	k__Fungi; p__Basidiomycota; c__Agaricomycetes; o__Thelephorales; f__Thelephoraceae	Thelephoraceae	9	Saprotroph-Symbiotroph	Ectomycorrhizal-Undefined Saprotroph	Clavarioid	NULL	Probable	On the ground, on soil, a few on wood. At least some speices ectomycorrhizal (Cannon & Kirk 2007)	b'Cannon PF, Kirk PM. 2007. Fungal Families of the World. CAB International, Cambridge (ISBN: 978-0851998275)'
f6aeffa9922d69b77d6469efbbfec6e2	0.0	0.0	0.0	0.0	12.0	11.0	0.0	0.0	0.0	0.0	15.0	0.0	62.0	0.0	0.0	231.0	35.0	0.0	0.0	0.0	0.0	0.0	0.0	0.0	k__Fungi; p__Ascomycota; c__Sordariomycetes; o__Chaetosphaeriales; f__Chaetosphaeriaceae; g__Chloridium; s__Chloridium_submersum	Chloridium	13	Pathotroph-Saprotroph-Symbiotroph	Ectomycorrhizal-Endophyte-Plant Pathogen-Wood Saprotroph	Microfungus	NULL	Possible	NULL	b'Duncan CG, Eslyn WE. 1966. Mycologia 58:642-645 ((https://doi.org/10.2307/3757045)); Jumpponen A, Trappe J. 1998. New Phytologist 140:295-310 ((https://doi.org/10.1046/j.1469-8137.1998.00265.x)); Rinaldi AC, et al. 2008. Fungal Diversity 33:1-45 ((http://www.fungaldiversity.org/fdp/sfdp/33-1.pdf)); Tedersoo L, et al. 2014. Science 346:e1256688 ((https://doi.org/10.1126/science.1256688))'
ffd6b2dc53ee0700347dd46d15f27472	0.0	0.0	172.0	127.0	0.0	0.0	0.0	0.0	65.0	0.0	0.0	0.0	0.0	0.0	0.0	0.0	0.0	0.0	0.0	0.0	0.0	0.0	0.0	0.0	k__Fungi; p__Ascomycota; c__Dothideomycetes; o__Pleosporales; f__Didymellaceae; g__Boeremia; s__Boeremia_sp	Boeremia	13	Pathotroph	Endophyte-Plant Pathogen	NULL	NULL	Possible	Host - Asteraceae	b'Costa IPMW, et al. 2012. Mycotaxon 119:e26 ((http://mycotaxon.com/resources/checklists/costa_v119_checklist.pdf))'
e501c095ecd386e3100bbcdcecb5ff9e	85.0	66.0	134.0	0.0	0.0	0.0	0.0	0.0	13.0	63.0	0.0	0.0	0.0	0.0	0.0	0.0	0.0	0.0	0.0	0.0	0.0	0.0	0.0	0.0	k__Fungi; p__Ascomycota; c__Dothideomycetes; o__Pleosporales; f__Cucurbitariaceae; g__Pyrenochaeta; s__Pyrenochaeta_sp	Cucurbitariaceae	9	Pathotroph-Saprotroph	Plant Pathogen-Wood Saprotroph	Microfungus	NULL	Probable	Necrotrophic or saprobic on woody plants (Cannon & Kirk 2007)	b'Cannon PF, Kirk PM. 2007. Fungal Families of the World. CAB International, Cambridge (ISBN: 978-0851998275); Tedersoo L, et al. 2014. Science 346:e1256688 ((https://doi.org/10.1126/science.1256688))'
52bdc35631f1bf8b269695815f3df9bb	0.0	0.0	0.0	0.0	24.0	25.0	0.0	0.0	0.0	0.0	32.0	0.0	0.0	0.0	6.0	0.0	0.0	78.0	111.0	0.0	0.0	0.0	31.0	52.0	k__Fungi; p__Ascomycota; c__Leotiomycetes; o__Helotiales; f__Hyaloscyphaceae; g__Cistella; s__Cistella_sp	Cistella	13	Saprotroph	Undefined Saprotroph	NULL	NULL	Probable	NULL	b'Tedersoo L, et al. 2014. Science 346:e1256688 ((https://doi.org/10.1126/science.1256688))'
2041f0d34b43346197462b772eaf42e2	0.0	0.0	0.0	0.0	0.0	0.0	0.0	0.0	0.0	0.0	0.0	0.0	0.0	0.0	0.0	0.0	0.0	358.0	0.0	0.0	0.0	0.0	0.0	0.0	k__Fungi; p__Basidiomycota; c__Agaricomycetes; o__Boletales; f__Boletaceae	Boletaceae	9	Pathotroph-Saprotroph-Symbiotroph	Ectomycorrhizal-Fungal Parasite-Plant Saprotroph-Wood Saprotroph	Boletoid	NULL	Probable	Most species form ectomycorrhizal associations with gymnosperm or angiosperm trees. Some are saprobes on decaying wood and leaf litter, a few are parasitic on other fungi (Cannon & Kirk 2007)	b'Cannon PF, Kirk PM. 2007. Fungal Families of the World. CAB International, Cambridge (ISBN: 978-0851998275)'
b0553aba19f40bbe44655ae2f4bb3aa5	0.0	0.0	0.0	0.0	0.0	0.0	0.0	0.0	0.0	0.0	0.0	0.0	0.0	0.0	0.0	0.0	357.0	0.0	0.0	0.0	0.0	0.0	0.0	0.0	k__Fungi; p__Basidiomycota; c__Agaricomycetes; o__Thelephorales; f__Thelephoraceae; g__Thelephora; s__Thelephora_palmata	Thelephoraceae	9	Saprotroph-Symbiotroph	Ectomycorrhizal-Undefined Saprotroph	Clavarioid	NULL	Probable	On the ground, on soil, a few on wood. At least some speices ectomycorrhizal (Cannon & Kirk 2007)	b'Cannon PF, Kirk PM. 2007. Fungal Families of the World. CAB International, Cambridge (ISBN: 978-0851998275)'
67bba4a734d38a3ecb63c94f56ac6f60	0.0	0.0	0.0	0.0	0.0	0.0	0.0	0.0	0.0	0.0	0.0	0.0	356.0	0.0	0.0	0.0	0.0	0.0	0.0	0.0	0.0	0.0	0.0	0.0	k__Fungi; p__Basidiomycota; c__Agaricomycetes; o__Agaricales; f__Amanitaceae; g__Amanita	Amanita	13	Saprotroph-Symbiotroph	Ectomycorrhizal-Undefined Saprotroph	Agaricoid	NULL	Probable	Some members of the genus are deadly poisonous	b'Rinaldi AC, et al. 2008. Fungal Diversity 33:1-45 ((http://www.fungaldiversity.org/fdp/sfdp/33-1.pdf)); Tedersoo L, et al. 2010. Mycorrhiza 20:217-263 ((https://doi.org/10.1007/s00572-009-0274-x)); Wolfe BE, et al. 2012. PLoS ONE 7:e39597 ((https://doi.org/10.1371/journal.pone.0039597)); http://mycorrhizas.info/ecmf.html ((http://mycorrhizas.info/ecmf.html)); http://en.wikipedia.org/wiki/List_o…
b01cf1a8b828bb1dffad4facd53fc159	0.0	0.0	0.0	0.0	0.0	0.0	42.0	0.0	0.0	0.0	0.0	0.0	0.0	0.0	0.0	0.0	308.0	0.0	0.0	0.0	0.0	0.0	0.0	0.0	k__Fungi; p__Ascomycota; c__Dothideomycetes; o__Tubeufiales; f__Tubeufiaceae; g__Tubeufiaceae_gen_Incertae_sedis; s__Tubeufiaceae_sp	Tubeufiaceae	9	Pathotroph-Saprotroph	Animal Pathogen-Undefined Saprotroph	NULL	NULL	Probable	Biotrophic or saprobic, especially on scale insects or other fungi. The anamorphic forms are fequently aero-aquatic (Cannon & Kirk 2007)	b'Cannon PF, Kirk PM. 2007. Fungal Families of the World. CAB International, Cambridge (ISBN: 978-0851998275)'
6eb88bc99ce535e41066315211f79123	0.0	0.0	0.0	0.0	0.0	0.0	0.0	0.0	0.0	0.0	0.0	0.0	0.0	0.0	0.0	348.0	0.0	0.0	0.0	0.0	0.0	0.0	0.0	0.0	k__Fungi; p__Basidiomycota; c__Agaricomycetes; o__Russulales; f__Russulaceae; g__Russula; s__Russula_heterophylla	Russula	13	Symbiotroph	Ectomycorrhizal	Agaricoid	NULL	Highly Probable	NULL	b'Rinaldi AC, et al. 2008. Fungal Diversity 33:1-45 ((http://www.fungaldiversity.org/fdp/sfdp/33-1.pdf)); Tedersoo L, et al. 2010. Mycorrhiza 20:217-263 ((https://doi.org/10.1007/s00572-009-0274-x)); http://mycorrhizas.info/ecmf.html ((http://mycorrhizas.info/ecmf.html))'
da59bd4e6354df9a5c2a2b0049cb1c3d	0.0	0.0	0.0	0.0	0.0	0.0	0.0	0.0	0.0	0.0	0.0	344.0	0.0	0.0	0.0	0.0	0.0	0.0	0.0	0.0	0.0	0.0	0.0	0.0	k__Fungi; p__Ascomycota; c__Pezizomycetes; o__Pezizales; f__Pezizaceae; g__Pachyphlodes; s__Pachyphlodes_nemoralis	Pezizaceae	9	Saprotroph-Symbiotroph	Dung Saprotroph-Ectomycorrhizal-Litter Saprotroph-Undefined Saprotroph	Pezizoid	NULL	Possible	Saprobic or ectomycorrhizal, on or in soil, leafmould etc., some species associated with dung or fire sites (Cannon & Kirk 2007)	b'Cannon PF, Kirk PM. 2007. Fungal Families of the World. CAB International, Cambridge (ISBN: 978-0851998275)'
698d09c815cf1ac55dbf065f0ab1c0b7	0.0	0.0	21.0	4.0	0.0	0.0	77.0	51.0	17.0	0.0	0.0	0.0	0.0	0.0	79.0	0.0	0.0	14.0	0.0	78.0	0.0	0.0	0.0	0.0	k__Fungi; p__Ascomycota; c__Leotiomycetes; o__Helotiales; f__Dermateaceae; g__Dermateaceae_gen_Incertae_sedis; s__Dermateaceae_sp	Dermateaceae	9	Pathotroph-Saprotroph	Plant Pathogen-Plant Saprotroph	Microfungus	NULL	Probable	Saprobic or parasitic on herbaceous and woody material (Cannon & Kirk 2007)	b'Cannon PF, Kirk PM. 2007. Fungal Families of the World. CAB International, Cambridge (ISBN: 978-0851998275)'
730703417b159ecee4aee5ce87ca0cba	14.0	17.0	0.0	0.0	0.0	0.0	0.0	0.0	0.0	0.0	0.0	0.0	0.0	0.0	0.0	0.0	0.0	63.0	0.0	46.0	96.0	105.0	0.0	0.0	k__Fungi; p__Mortierellomycota; c__Mortierellomycetes; o__Mortierellales; f__Mortierellaceae; g__Mortierella; s__Mortierella_pulchella	Mortierella	13	Saprotroph-Symbiotroph	Endophyte-Litter Saprotroph-Soil Saprotroph-Undefined Saprotroph	Microfungus	NULL	Probable	Saprobic in soil and thus frequenctly isolated from soil and material contaminated with soil such as hay or rotten silage and spoil tips (Cannon & Kirk 2007)	b'Cannon PF, Kirk PM. 2007. Fungal Families of the World. CAB International, Cambridge (ISBN: 978-0851998275); Tedersoo L, et al. 2014. Science 346:e1256688 ((https://doi.org/10.1126/science.1256688)); Purahong W, et al. 2016. Molecular Ecology 25:4059-4074 ((https://doi.org/10.1111/mec.13739))'
13ea313641479f2160ae9d92cdebac53	0.0	0.0	0.0	0.0	0.0	0.0	0.0	0.0	0.0	0.0	0.0	0.0	110.0	0.0	90.0	136.0	0.0	0.0	0.0	0.0	0.0	0.0	0.0	0.0	k__Fungi; p__Basidiomycota; c__Agaricomycetes; o__Thelephorales; f__Thelephoraceae	Thelephoraceae	9	Saprotroph-Symbiotroph	Ectomycorrhizal-Undefined Saprotroph	Clavarioid	NULL	Probable	On the ground, on soil, a few on wood. At least some speices ectomycorrhizal (Cannon & Kirk 2007)	b'Cannon PF, Kirk PM. 2007. Fungal Families of the World. CAB International, Cambridge (ISBN: 978-0851998275)'
444315e5367998139ce3e3dc273d1538	0.0	0.0	0.0	0.0	0.0	0.0	0.0	0.0	0.0	0.0	0.0	336.0	0.0	0.0	0.0	0.0	0.0	0.0	0.0	0.0	0.0	0.0	0.0	0.0	k__Fungi; p__Basidiomycota; c__Agaricomycetes; o__Sebacinales; f__Sebacinaceae; g__Sebacina; s__Sebacina_incrustans	Sebacina	13	Symbiotroph	Ectomycorrhizal-Orchid Mycorrhizal-Root Associated Biotroph	NULL	NULL	Possible	NULL	b'Rinaldi AC, et al. 2008. Fungal Diversity 33:1-45 ((http://www.fungaldiversity.org/fdp/sfdp/33-1.pdf)); Tedersoo L, et al. 2010. Mycorrhiza 20:217-263 ((https://doi.org/10.1007/s00572-009-0274-x)) (pro parte); http://mycorrhizas.info/ecmf.html ((http://mycorrhizas.info/ecmf.html)); Wei\xc3\x9f, et al. 2016. New Phytologist 211;20-40 ((https://doi.org/10.1111/nph.13977)) (various guilds)'
9563c678362ee44a3196dcde5493f382	81.0	94.0	0.0	0.0	0.0	0.0	0.0	0.0	41.0	90.0	0.0	0.0	3.0	0.0	0.0	0.0	18.0	0.0	0.0	0.0	0.0	6.0	0.0	0.0	k__Fungi; p__Ascomycota; c__Leotiomycetes; o__Helotiales; f__Helotiaceae; g__Tetracladium; s__Tetracladium_sp	Tetracladium	13	Saprotroph	Undefined Saprotroph	NULL	NULL	Probable	NULL	b'Tedersoo L, et al. 2014. Science 346:e1256688 ((https://doi.org/10.1126/science.1256688))'
a50b5b91a694680050826eb72c9b25cf	0.0	0.0	0.0	0.0	0.0	0.0	0.0	0.0	0.0	0.0	40.0	87.0	0.0	0.0	0.0	0.0	0.0	20.0	0.0	179.0	0.0	0.0	0.0	6.0	k__Fungi; p__Basidiomycota; c__Tremellomycetes; o__Tremellales; f__Cryptococcaceae; g__Cryptococcus; s__Cryptococcus_pseudolongus	Cryptococcus	13	Pathotroph-Saprotroph-Symbiotroph	Animal Pathogen-Endophyte-Epiphyte-Undefined Saprotroph	Dimorphic Yeast	NULL	Possible	NULL	b'Andrews JH, et al. 1983. Phytopathology 73:228-234 ((https://doi.org/10.1094/Phyto-73-228)); Kurtzman CP, et al. (eds.) 2011. The Yeasts, a Taxonomic Study. Fifth Edition. Vols 1-3. Elsevier, San Diego (ISBN: 9780444521491)'
a6666ea9fd22e9d85887537c6580628b	19.0	56.0	80.0	64.0	0.0	0.0	0.0	0.0	75.0	0.0	0.0	0.0	0.0	0.0	0.0	0.0	0.0	4.0	11.0	11.0	6.0	0.0	0.0	0.0	k__Fungi; p__Basidiomycota; c__Tremellomycetes; o__Cystofilobasidiales; f__Cystofilobasidiaceae; g__Cystofilobasidium; s__Cystofilobasidium_capitatum	Cystofilobasidium	13	Saprotroph	Leaf Saprotroph	Yeast	NULL	Possible	NULL	b'Oberwinkler F, et al. 1983. Systematic and Applied Microbiology 41:14-122 ((https://doi.org/10.1016/S0723-2020((83))80039-3))'
426c10cdba1e963f766484693fa2313f	0.0	0.0	0.0	0.0	28.0	0.0	0.0	0.0	0.0	0.0	65.0	0.0	0.0	0.0	0.0	0.0	0.0	73.0	41.0	118.0	0.0	0.0	0.0	0.0	k__Fungi; p__Ascomycota; c__Leotiomycetes; o__Helotiales; f__Myxotrichaceae; g__Oidiodendron; s__Oidiodendron_chlamydosporicum	Oidiodendron	13	Pathotroph-Symbiotroph	Ericoid Mycorrhizal	Microfungus	NULL	Probable	Dark Septate Endophyte	b'Newsham KK. 2011. New Phytologist 190:783-793 ((https://doi.org/10.1111/j.1469-8137.2010.03611.x)) (as dark septate root endophytes)'
dd1ea830c2f068d35af40f07e74ebd6e	0.0	0.0	0.0	0.0	0.0	0.0	0.0	0.0	0.0	0.0	0.0	0.0	0.0	0.0	0.0	0.0	0.0	193.0	0.0	0.0	51.0	81.0	0.0	0.0	k__Fungi; p__Basidiomycota; c__Agaricomycetes; o__Agaricales; f__Lycoperdaceae; g__Lycoperdon	Lycoperdon	13	Saprotroph	Undefined Saprotroph	Gasteroid	NULL	Probable	Common name - puffball	b'Grgurinovic CA, Simpson JA. 2001. Fungal Diversity 8:97-127 ((http://www.fungaldiversity.org/fdp/sfdp/FD_8_97-127.pdf)); Tedersoo L, et al. 2014. Science 346:e1256688 ((https://doi.org/10.1126/science.1256688))'
31081de70d030074427a31b0b39162df	0.0	0.0	0.0	0.0	123.0	200.0	0.0	0.0	0.0	0.0	0.0	0.0	0.0	0.0	0.0	0.0	0.0	0.0	0.0	0.0	0.0	0.0	0.0	0.0	k__Fungi; p__Basidiomycota; c__Agaricomycetes; o__Atheliales; f__Pilodermataceae; g__Piloderma; s__Piloderma_sp	Piloderma	13	Symbiotroph	Ectomycorrhizal	Corticioid	NULL	Highly Probable	NULL	b'Rinaldi AC, et al. 2008. Fungal Diversity 33:1-45 ((http://www.fungaldiversity.org/fdp/sfdp/33-1.pdf)); Tedersoo L, et al. 2010. Mycorrhiza 20:217-263 ((https://doi.org/10.1007/s00572-009-0274-x)); http://mycorrhizas.info/ecmf.html ((http://mycorrhizas.info/ecmf.html))'
0eb24915eda15f27e1b8bd1c978d18ab	0.0	0.0	0.0	0.0	0.0	0.0	0.0	0.0	0.0	0.0	0.0	52.0	268.0	0.0	0.0	0.0	0.0	0.0	0.0	0.0	0.0	0.0	0.0	0.0	k__Fungi; p__Basidiomycota; c__Agaricomycetes; o__Agaricales; f__Amanitaceae; g__Amanita	Amanita	13	Saprotroph-Symbiotroph	Ectomycorrhizal-Undefined Saprotroph	Agaricoid	NULL	Probable	Some members of the genus are deadly poisonous	b'Rinaldi AC, et al. 2008. Fungal Diversity 33:1-45 ((http://www.fungaldiversity.org/fdp/sfdp/33-1.pdf)); Tedersoo L, et al. 2010. Mycorrhiza 20:217-263 ((https://doi.org/10.1007/s00572-009-0274-x)); Wolfe BE, et al. 2012. PLoS ONE 7:e39597 ((https://doi.org/10.1371/journal.pone.0039597)); http://mycorrhizas.info/ecmf.html ((http://mycorrhizas.info/ecmf.html)); http://en.wikipedia.org/wiki/List_o…
a04f12439fdd98e9521fd59c9d551847	0.0	0.0	0.0	0.0	61.0	109.0	0.0	0.0	0.0	0.0	0.0	99.0	0.0	10.0	0.0	0.0	0.0	0.0	0.0	0.0	41.0	0.0	0.0	0.0	k__Fungi; p__Basidiomycota; c__Agaricomycetes; o__Agaricales; f__Amanitaceae; g__Amanita; s__Amanita_imazekii	Amanita	13	Saprotroph-Symbiotroph	Ectomycorrhizal-Undefined Saprotroph	Agaricoid	NULL	Probable	Some members of the genus are deadly poisonous	b'Rinaldi AC, et al. 2008. Fungal Diversity 33:1-45 ((http://www.fungaldiversity.org/fdp/sfdp/33-1.pdf)); Tedersoo L, et al. 2010. Mycorrhiza 20:217-263 ((https://doi.org/10.1007/s00572-009-0274-x)); Wolfe BE, et al. 2012. PLoS ONE 7:e39597 ((https://doi.org/10.1371/journal.pone.0039597)); http://mycorrhizas.info/ecmf.html ((http://mycorrhizas.info/ecmf.html)); http://en.wikipedia.org/wiki/List_o…
7509595886cc1cfc2e0cda4f9ac1f2bc	4.0	291.0	24.0	0.0	0.0	0.0	0.0	0.0	0.0	0.0	0.0	0.0	0.0	0.0	0.0	0.0	0.0	0.0	0.0	0.0	0.0	0.0	0.0	0.0	k__Fungi; p__Ascomycota; c__Eurotiomycetes; o__Chaetothyriales; f__Trichomeriaceae	Trichomeriaceae	9	Symbiotroph	Epiphyte	Microfungus	NULL	Probable	Foliar epiphytes with the appearance of sooty moulds, mostly occurring on the surface of living leaves and apparently gaining their nutrients from insect exudates (Chomnunti et al. 2012)	b'Chomnunti P, et al. 2012. Fungal Diversity 56:63-76 ((https://doi.org/10.1007/s13225-012-0197-2))'
38082b5fda578ef03d9263b4bb7083cb	0.0	0.0	0.0	0.0	0.0	0.0	0.0	0.0	39.0	0.0	55.0	0.0	0.0	0.0	0.0	0.0	0.0	25.0	28.0	171.0	0.0	0.0	0.0	0.0	k__Fungi; p__Ascomycota; c__Dothideomycetes; o__Pleosporales; f__Cucurbitariaceae; g__Cucurbitariaceae_gen_Incertae_sedis; s__Cucurbitariaceae_sp	Cucurbitariaceae	9	Pathotroph-Saprotroph	Plant Pathogen-Wood Saprotroph	Microfungus	NULL	Probable	Necrotrophic or saprobic on woody plants (Cannon & Kirk 2007)	b'Cannon PF, Kirk PM. 2007. Fungal Families of the World. CAB International, Cambridge (ISBN: 978-0851998275); Tedersoo L, et al. 2014. Science 346:e1256688 ((https://doi.org/10.1126/science.1256688))'
856798eb0784c703e3995de423ecc8cb	0.0	0.0	0.0	0.0	0.0	0.0	0.0	0.0	0.0	0.0	0.0	0.0	0.0	0.0	317.0	0.0	0.0	0.0	0.0	0.0	0.0	0.0	0.0	0.0	k__Fungi; p__Basidiomycota; c__Agaricomycetes; o__Agaricales; f__Inocybaceae; g__Inocybe; s__Inocybe_grammata	Inocybe	13	Symbiotroph	Ectomycorrhizal	Agaricoid	NULL	Highly Probable	Sensu stricto (Matheny 2009).	b'Rinaldi AC, et al. 2008. Fungal Diversity 33:1-45 ((http://www.fungaldiversity.org/fdp/sfdp/33-1.pdf)); Matheny PB. 2009. McIlvainea 18:11-21 ((https://namyco.org/docs/3_Matheny.pdf)); Tedersoo L, et al. 2010. Mycorrhiza 20:217-263 ((https://doi.org/10.1007/s00572-009-0274-x)); http://mycorrhizas.info/ecmf.html ((http://mycorrhizas.info/ecmf.html))'
90713095851ca89545a43c2c2bb8ed03	0.0	0.0	0.0	0.0	0.0	0.0	0.0	0.0	0.0	0.0	0.0	0.0	0.0	0.0	0.0	0.0	0.0	290.0	0.0	27.0	0.0	0.0	0.0	0.0	k__Fungi; p__Basidiomycota; c__Agaricomycetes; o__Agaricales; f__Cortinariaceae; g__Cortinarius	Cortinarius	13	Symbiotroph	Ectomycorrhizal	Agaricoid	NULL	Highly Probable	NULL	b'Rinaldi AC, et al. 2008. Fungal Diversity 33:1-45 ((http://www.fungaldiversity.org/fdp/sfdp/33-1.pdf)); Tedersoo L, et al. 2010. Mycorrhiza 20:217-263 ((https://doi.org/10.1007/s00572-009-0274-x)); http://mycorrhizas.info/ecmf.html ((http://mycorrhizas.info/ecmf.html))'
bd96a7aba7d5304ec73a763e26978b8d	0.0	0.0	0.0	0.0	0.0	0.0	0.0	0.0	0.0	0.0	0.0	0.0	0.0	19.0	0.0	0.0	0.0	84.0	0.0	0.0	94.0	81.0	0.0	38.0	k__Fungi; p__Ascomycota; c__Sordariomycetes; o__Hypocreales; f__Hypocreaceae; g__Trichoderma; s__Trichoderma_virens	Trichoderma	13	Pathotroph-Saprotroph-Symbiotroph	Animal Pathogen-Endophyte-Epiphyte-Fungal Parasite-Plant Pathogen-Wood Saprotroph	Microfungus	Soft Rot	Probable	Cause of soft-rot (Seehann et al. 1975); Likely opportunistic human pathogen (Irinyi et al. 2015); Endophyte detection method-culture (Busby et al. 2016)	b'Seehann G, et al. 1975. List of Fungi in Soft-Rot Tissue Tests. Institute fur Holzbiologie und Holzschutz, Bundesforschungsanstalt fur Forst - und Holzwirtshaft, Hamburg - Lohbrugge, Germany; Andrews JH, et al. 1983. Phytopathology 73228-234; Hanada RE, et al. 2010. Fungal Biology 114:901-910 ((https://doi.org/10.1016/j.funbio.2010.08.006)); Costa IPMW, et al. 2012. Mycotaxon 119:e26 ((http://m…
c6bfe202c5a0253b721805fa25b989fb	0.0	0.0	0.0	0.0	0.0	0.0	0.0	0.0	0.0	0.0	0.0	292.0	6.0	0.0	0.0	0.0	0.0	0.0	0.0	17.0	0.0	0.0	0.0	0.0	k__Fungi; p__Ascomycota; c__Pezizomycetes; o__Pezizales; f__Discinaceae; g__Hydnotrya; s__Hydnotrya_sp	Hydnotrya	13	Symbiotroph	Ectomycorrhizal	Gasteroid	Hypogeous	Highly Probable	Common name - false truffle	b'Rinaldi AC, et al. 2008. Fungal Diversity 33:1-45 ((http://www.fungaldiversity.org/fdp/sfdp/33-1.pdf)); Tedersoo L, et al. 2010. Mycorrhiza 20:217-263 ((https://doi.org/10.1007/s00572-009-0274-x)); http://mycorrhizas.info/ecmf.html ((http://mycorrhizas.info/ecmf.html))'
b9264496d10ab299f66fc195ca45dc76	15.0	0.0	70.0	43.0	0.0	0.0	14.0	18.0	0.0	0.0	12.0	20.0	0.0	11.0	33.0	27.0	18.0	11.0	0.0	16.0	0.0	5.0	0.0	0.0	k__Fungi; p__Ascomycota; c__Sordariomycetes; o__Xylariales; f__Amphisphaeriaceae; g__Monochaetia; s__Monochaetia_junipericola	Monochaetia	13	Pathotroph	Plant Pathogen	NULL	NULL	Probable	NULL	b'Tedersoo L, et al. 2014. Science 346:e1256688 ((https://doi.org/10.1126/science.1256688))'
52e30567478a2bbe7c203f5c27ddd1b2	0.0	0.0	0.0	0.0	0.0	0.0	17.0	27.0	0.0	0.0	0.0	32.0	0.0	0.0	231.0	0.0	0.0	0.0	0.0	0.0	0.0	0.0	0.0	0.0	k__Fungi; p__Basidiomycota; c__Agaricomycetes; o__Agaricales; f__Hydnangiaceae; g__Laccaria; s__Laccaria_versiformis	Laccaria	13	Symbiotroph	Ectomycorrhizal	Agaricoid	NULL	Highly Probable	NULL	b'Rinaldi AC, et al. 2008. Fungal Diversity 33:1-45 ((http://www.fungaldiversity.org/fdp/sfdp/33-1.pdf)); Tedersoo L, et al. 2010. Mycorrhiza 20:217-263 ((https://doi.org/10.1007/s00572-009-0274-x)); http://mycorrhizas.info/ecmf.html ((http://mycorrhizas.info/ecmf.html))'
7cb51dcbcc5ecd897fd9e0c175c4de26	105.0	82.0	0.0	67.0	0.0	0.0	0.0	0.0	0.0	52.0	0.0	0.0	0.0	0.0	0.0	0.0	0.0	0.0	0.0	0.0	0.0	0.0	0.0	0.0	k__Fungi; p__Mortierellomycota; c__Mortierellomycetes; o__Mortierellales; f__Mortierellaceae; g__Mortierella	Mortierella	13	Saprotroph-Symbiotroph	Endophyte-Litter Saprotroph-Soil Saprotroph-Undefined Saprotroph	Microfungus	NULL	Probable	Saprobic in soil and thus frequenctly isolated from soil and material contaminated with soil such as hay or rotten silage and spoil tips (Cannon & Kirk 2007)	b'Cannon PF, Kirk PM. 2007. Fungal Families of the World. CAB International, Cambridge (ISBN: 978-0851998275); Tedersoo L, et al. 2014. Science 346:e1256688 ((https://doi.org/10.1126/science.1256688)); Purahong W, et al. 2016. Molecular Ecology 25:4059-4074 ((https://doi.org/10.1111/mec.13739))'
0adee2b02e37f79b9d92fbe3ce124acd	0.0	0.0	0.0	0.0	0.0	0.0	0.0	0.0	0.0	305.0	0.0	0.0	0.0	0.0	0.0	0.0	0.0	0.0	0.0	0.0	0.0	0.0	0.0	0.0	k__Fungi; p__Ascomycota; c__Leotiomycetes; o__Helotiales; f__Sclerotiniaceae; g__Ciboria; s__Ciboria_shiraiana	Ciboria	13	Pathotroph	Plant Pathogen	Microfungus	NULL	Probable	NULL	b'Tedersoo L, et al. 2014. Science 346:e1256688 ((https://doi.org/10.1126/science.1256688))'
18c48c9bea62335a58e06b33010cd54b	66.0	114.0	0.0	0.0	0.0	0.0	0.0	0.0	0.0	119.0	0.0	0.0	0.0	0.0	0.0	0.0	0.0	0.0	0.0	0.0	0.0	0.0	0.0	0.0	k__Fungi; p__Ascomycota; c__Sordariomycetes; o__Hypocreales; f__Clavicipitaceae	Clavicipitaceae	9	Pathotroph-Symbiotroph	Endophyte-Epiphyte-Fungal Parasite-Insect Parasite	Microfungus	NULL	Possible	Parasitic, endophytic or epiphytic on Insecta, other fungi or Gamineae (Cannon & Kirk 2007)	b'Cannon PF, Kirk PM. 2007. Fungal Families of the World. CAB International, Cambridge (ISBN: 978-0851998275)'
2fd51bd61120f2b752b0050b3c38d64d	0.0	0.0	0.0	0.0	0.0	0.0	0.0	0.0	0.0	0.0	0.0	0.0	0.0	0.0	0.0	0.0	0.0	0.0	0.0	298.0	0.0	0.0	0.0	0.0	k__Fungi; p__Basidiomycota; c__Agaricomycetes; o__Sebacinales; f__Sebacinaceae; g__Sebacina; s__Sebacina_sp	Sebacina	13	Symbiotroph	Ectomycorrhizal-Orchid Mycorrhizal-Root Associated Biotroph	NULL	NULL	Possible	NULL	b'Rinaldi AC, et al. 2008. Fungal Diversity 33:1-45 ((http://www.fungaldiversity.org/fdp/sfdp/33-1.pdf)); Tedersoo L, et al. 2010. Mycorrhiza 20:217-263 ((https://doi.org/10.1007/s00572-009-0274-x)) (pro parte); http://mycorrhizas.info/ecmf.html ((http://mycorrhizas.info/ecmf.html)); Wei\xc3\x9f, et al. 2016. New Phytologist 211;20-40 ((https://doi.org/10.1111/nph.13977)) (various guilds)'
fb8ee2ccef86087bc5386c78b847a7ea	0.0	0.0	0.0	0.0	0.0	0.0	71.0	56.0	0.0	0.0	0.0	0.0	0.0	0.0	63.0	0.0	108.0	0.0	0.0	0.0	0.0	0.0	0.0	0.0	k__Fungi; p__Ascomycota; c__Dothideomycetes; o__Mytilinidales; f__Gloniaceae; g__Cenococcum; s__Cenococcum_sp	Cenococcum	13	Symbiotroph	Ectomycorrhizal	NULL	NULL	Highly Probable	NULL	b'Tedersoo L, et al. 2014. Science 346:e1256688 ((https://doi.org/10.1126/science.1256688))'
d1dc3a073503ff2450a5670f36ec6d72	0.0	0.0	0.0	0.0	0.0	0.0	0.0	0.0	0.0	0.0	0.0	0.0	0.0	0.0	297.0	0.0	0.0	0.0	0.0	0.0	0.0	0.0	0.0	0.0	k__Fungi; p__Basidiomycota; c__Agaricomycetes; o__Thelephorales; f__Thelephoraceae	Thelephoraceae	9	Saprotroph-Symbiotroph	Ectomycorrhizal-Undefined Saprotroph	Clavarioid	NULL	Probable	On the ground, on soil, a few on wood. At least some speices ectomycorrhizal (Cannon & Kirk 2007)	b'Cannon PF, Kirk PM. 2007. Fungal Families of the World. CAB International, Cambridge (ISBN: 978-0851998275)'
dfccedaff1a5cc58b2948b5686ef2670	6.0	17.0	140.0	116.0	0.0	0.0	0.0	0.0	0.0	11.0	0.0	4.0	0.0	0.0	0.0	3.0	0.0	0.0	0.0	0.0	0.0	0.0	0.0	0.0	k__Fungi; p__Ascomycota; c__Dothideomycetes; o__Pleosporales; f__Pleosporaceae; g__Alternaria	Alternaria	13	Pathotroph-Saprotroph-Symbiotroph	Animal Pathogen-Endophyte-Plant Pathogen-Wood Saprotroph	Microfungus	Soft Rot	Possible	NULL	b'Duncan CG, Eslyn WE. 1966. Mycologia 58642-664; Seehann G, et al. 1975. List of Fungi in Soft-Rot Tissue Tests. Institute fur Holzbiologie und Holzschutz, Bundesforschungsanstalt fur Forst - und Holzwirtshaft, Hamburg - Lohbrugge, Germany; Tedersoo L, et al. 2014. Science 346:e1256688 ((https://doi.org/10.1126/science.1256688))'
7f94a1b64513de8eb6fbd99afc962f2f	0.0	0.0	0.0	0.0	0.0	0.0	0.0	0.0	0.0	0.0	0.0	0.0	83.0	169.0	0.0	0.0	0.0	0.0	44.0	0.0	0.0	0.0	0.0	0.0	k__Fungi; p__Basidiomycota; c__Agaricomycetes; o__Thelephorales; f__Thelephoraceae; g__Tomentella	Tomentella	13	Symbiotroph	Ectomycorrhizal	Corticioid	NULL	Highly Probable	NULL	b'Rinaldi AC, et al. 2008. Fungal Diversity 33:1-45 ((http://www.fungaldiversity.org/fdp/sfdp/33-1.pdf)); Tedersoo L, et al. 2010. Mycorrhiza 20:217-263 ((https://doi.org/10.1007/s00572-009-0274-x)); http://mycorrhizas.info/ecmf.html ((http://mycorrhizas.info/ecmf.html))'
601c05f5d3cd5b72b7fb3f6002e53294	0.0	0.0	0.0	0.0	0.0	0.0	0.0	0.0	0.0	0.0	0.0	0.0	0.0	0.0	0.0	0.0	0.0	0.0	276.0	0.0	0.0	0.0	19.0	0.0	k__Fungi; p__Ascomycota; c__Pezizomycetes; o__Pezizales; f__Discinaceae; g__Hydnotrya; s__Hydnotrya_sp	Hydnotrya	13	Symbiotroph	Ectomycorrhizal	Gasteroid	Hypogeous	Highly Probable	Common name - false truffle	b'Rinaldi AC, et al. 2008. Fungal Diversity 33:1-45 ((http://www.fungaldiversity.org/fdp/sfdp/33-1.pdf)); Tedersoo L, et al. 2010. Mycorrhiza 20:217-263 ((https://doi.org/10.1007/s00572-009-0274-x)); http://mycorrhizas.info/ecmf.html ((http://mycorrhizas.info/ecmf.html))'
6bb8a857404ffc5d275119efde2d1baa	45.0	146.0	0.0	0.0	0.0	0.0	0.0	0.0	0.0	101.0	0.0	0.0	0.0	0.0	0.0	0.0	0.0	0.0	0.0	0.0	0.0	0.0	0.0	0.0	k__Fungi; p__Ascomycota; c__Leotiomycetes; o__Helotiales; f__Helotiales_fam_Incertae_sedis; g__Mycoarthris	Mycoarthris	13	Saprotroph	Undefined Saprotroph	NULL	NULL	Probable	NULL	b'Tedersoo L, et al. 2014. Science 346:e1256688 ((https://doi.org/10.1126/science.1256688))'
2cdb28b27edd072088b2b13a3e0c0293	0.0	0.0	0.0	0.0	0.0	0.0	0.0	0.0	0.0	0.0	0.0	0.0	147.0	0.0	0.0	0.0	0.0	0.0	0.0	0.0	72.0	72.0	0.0	0.0	k__Fungi; p__Basidiomycota; c__Agaricomycetes; o__Sebacinales; f__Sebacinaceae; g__Sebacina; s__Sebacina_sp	Sebacina	13	Symbiotroph	Ectomycorrhizal-Orchid Mycorrhizal-Root Associated Biotroph	NULL	NULL	Possible	NULL	b'Rinaldi AC, et al. 2008. Fungal Diversity 33:1-45 ((http://www.fungaldiversity.org/fdp/sfdp/33-1.pdf)); Tedersoo L, et al. 2010. Mycorrhiza 20:217-263 ((https://doi.org/10.1007/s00572-009-0274-x)) (pro parte); http://mycorrhizas.info/ecmf.html ((http://mycorrhizas.info/ecmf.html)); Wei\xc3\x9f, et al. 2016. New Phytologist 211;20-40 ((https://doi.org/10.1111/nph.13977)) (various guilds)'
b8915b704fb65c7822f66b4afef6eecb	0.0	0.0	0.0	0.0	0.0	0.0	0.0	0.0	36.0	0.0	0.0	22.0	0.0	0.0	233.0	0.0	0.0	0.0	0.0	0.0	0.0	0.0	0.0	0.0	k__Fungi; p__Basidiomycota; c__Agaricomycetes; o__Agaricales; f__Hymenogastraceae; g__Hymenogaster; s__Hymenogaster_sp	Hymenogaster	13	Symbiotroph	Ectomycorrhizal	Gasteroid	Hypogeous	Possible	Common name - false truffle	b'Rinaldi AC, et al. 2008. Fungal Diversity 33:1-45 ((http://www.fungaldiversity.org/fdp/sfdp/33-1.pdf)) (as ECM/not ECM); Tedersoo L, et al. 2010. Mycorrhiza 20:217-263 ((https://doi.org/10.1007/s00572-009-0274-x; sensu stricto)); http://mycorrhizas.info/ecmf.html ((http://mycorrhizas.info/ecmf.html)) ((as ECM/not ECM))'
97cb8e7be1d36f21f9398dd49ae962db	0.0	0.0	0.0	0.0	0.0	0.0	0.0	0.0	286.0	0.0	0.0	0.0	0.0	0.0	0.0	0.0	0.0	0.0	0.0	0.0	0.0	0.0	0.0	0.0	k__Fungi; p__Basidiomycota; c__Agaricomycetes; o__Agaricales; f__Clavariaceae; g__Hodophilus; s__Hodophilus_sp	Clavariaceae	9	Saprotroph-Symbiotroph	Lichenized-Undefined Saprotroph	Clavarioid	NULL	Probable	Most species are presumed saprobic on the ground or rotten wood, but many Multiclavula species are lichenized with green algae (Cannon & Kirk 2007)	b'Cannon PF, Kirk PM. 2007. Fungal Families of the World. CAB International, Cambridge (ISBN: 978-0851998275)'
345f0482326b89654feefd4c8b5b6c6a	0.0	0.0	0.0	0.0	0.0	0.0	0.0	0.0	0.0	0.0	0.0	0.0	0.0	0.0	0.0	284.0	0.0	0.0	0.0	0.0	0.0	0.0	0.0	0.0	k__Fungi; p__Basidiomycota; c__Agaricomycetes; o__Thelephorales; f__Thelephoraceae; g__Thelephora; s__Thelephora_sp	Thelephoraceae	9	Saprotroph-Symbiotroph	Ectomycorrhizal-Undefined Saprotroph	Clavarioid	NULL	Probable	On the ground, on soil, a few on wood. At least some speices ectomycorrhizal (Cannon & Kirk 2007)	b'Cannon PF, Kirk PM. 2007. Fungal Families of the World. CAB International, Cambridge (ISBN: 978-0851998275)'
5c3be3c177af31e778225621946dbf05	8.0	12.0	78.0	71.0	0.0	0.0	0.0	0.0	115.0	0.0	0.0	0.0	0.0	0.0	0.0	0.0	0.0	0.0	0.0	0.0	0.0	0.0	0.0	0.0	k__Fungi; p__Basidiomycota; c__Agaricomycetes; o__Thelephorales; f__Thelephoraceae; g__Tomentella; s__Tomentella_ellisii	Tomentella	13	Symbiotroph	Ectomycorrhizal	Corticioid	NULL	Highly Probable	NULL	b'Rinaldi AC, et al. 2008. Fungal Diversity 33:1-45 ((http://www.fungaldiversity.org/fdp/sfdp/33-1.pdf)); Tedersoo L, et al. 2010. Mycorrhiza 20:217-263 ((https://doi.org/10.1007/s00572-009-0274-x)); http://mycorrhizas.info/ecmf.html ((http://mycorrhizas.info/ecmf.html))'
f827072e47e4cb840a9999100662ea65	0.0	8.0	0.0	0.0	21.0	11.0	20.0	6.0	28.0	0.0	52.0	0.0	39.0	68.0	17.0	0.0	0.0	0.0	0.0	14.0	0.0	0.0	0.0	0.0	k__Fungi; p__Basidiomycota; c__Microbotryomycetes; o__Leucosporidiales; f__Leucosporidiaceae; g__Leucosporidium	Leucosporidium	13	Saprotroph	Soil Saprotroph-Undefined Saprotroph	Yeast	NULL	Probable	A yeast from fruit (Barnett & Buhagiar 1971; Syn. Candida-Leucosporidiella-Rhodotorula-Torulopsis-Vanrijia spp.);Isolated from permafrost soil (Golubev 1998; Syn. Leucosporidium/Rhodotorula spp.)	b'Barnett JA, Buhagiar RWM. 1971. Journal of General Microbiology 67:233-238 ((https://doi.org/10.1099/00221287-67-2-233)); Golubev WI. 1998. Mikologiya i Fitopatologiya 32:8-13 ((https://www.binran.ru/files/journals/MiF/MiF_1998_32_3.pdf))'
0cc03b3bd17b79d80aeb38d894d7ee4c	0.0	0.0	0.0	0.0	0.0	0.0	0.0	0.0	0.0	0.0	0.0	0.0	0.0	0.0	0.0	0.0	283.0	0.0	0.0	0.0	0.0	0.0	0.0	0.0	k__Fungi; p__Basidiomycota; c__Agaricomycetes; o__Russulales; f__Russulaceae; g__Russula	Russula	13	Symbiotroph	Ectomycorrhizal	Agaricoid	NULL	Highly Probable	NULL	b'Rinaldi AC, et al. 2008. Fungal Diversity 33:1-45 ((http://www.fungaldiversity.org/fdp/sfdp/33-1.pdf)); Tedersoo L, et al. 2010. Mycorrhiza 20:217-263 ((https://doi.org/10.1007/s00572-009-0274-x)); http://mycorrhizas.info/ecmf.html ((http://mycorrhizas.info/ecmf.html))'
8d404c897b9f5a42bbc82b36dd06f3a9	0.0	0.0	0.0	0.0	0.0	0.0	0.0	0.0	0.0	0.0	0.0	282.0	0.0	0.0	0.0	0.0	0.0	0.0	0.0	0.0	0.0	0.0	0.0	0.0	k__Fungi; p__Basidiomycota; c__Agaricomycetes; o__Agaricales	Agaricales	7	Pathotroph-Saprotroph-Symbiotroph	Bryophyte Parasite-Dung Saprotroph-Ectomycorrhizal-Fungal Parasite-Leaf Saprotroph-Plant Parasite-Undefined Saprotroph-Wood Saprotroph	Agaricoid-Gasteroid-Microfungus-Secotioid-Yeast	NULL	Possible	Mushrooms and toadstools, Gill fungi, Agarics... lignicolous, sometimes muscicolous or fungicolous, saprobic, mycorrhizal, rarely parasitic on plants or fungi (Kirk et al. 2008)	b'Kirk PM et al. 2008. Dictionary of the Fungi. Tenth Edition. CAB International, Wallingford (ISBN: 978-0851998268)'
1ec0991fa28090f70a0fcee750199026	0.0	0.0	0.0	0.0	0.0	0.0	0.0	0.0	0.0	0.0	0.0	0.0	0.0	0.0	0.0	275.0	0.0	0.0	0.0	0.0	0.0	0.0	0.0	0.0	k__Fungi; p__Basidiomycota; c__Agaricomycetes; o__Russulales; f__Russulaceae; g__Russula; s__Russula_heterophylla	Russula	13	Symbiotroph	Ectomycorrhizal	Agaricoid	NULL	Highly Probable	NULL	b'Rinaldi AC, et al. 2008. Fungal Diversity 33:1-45 ((http://www.fungaldiversity.org/fdp/sfdp/33-1.pdf)); Tedersoo L, et al. 2010. Mycorrhiza 20:217-263 ((https://doi.org/10.1007/s00572-009-0274-x)); http://mycorrhizas.info/ecmf.html ((http://mycorrhizas.info/ecmf.html))'
3ec9398ea7ce4981f8ed8f9d0287fd29	0.0	0.0	0.0	0.0	0.0	0.0	0.0	0.0	0.0	0.0	22.0	93.0	43.0	98.0	0.0	0.0	18.0	0.0	0.0	0.0	0.0	0.0	0.0	0.0	k__Fungi; p__Ascomycota; c__Sordariomycetes; o__Chaetosphaeriales; f__Chaetosphaeriaceae; g__Chloridium; s__Chloridium_sp	Chloridium	13	Pathotroph-Saprotroph-Symbiotroph	Ectomycorrhizal-Endophyte-Plant Pathogen-Wood Saprotroph	Microfungus	NULL	Possible	NULL	b'Duncan CG, Eslyn WE. 1966. Mycologia 58:642-645 ((https://doi.org/10.2307/3757045)); Jumpponen A, Trappe J. 1998. New Phytologist 140:295-310 ((https://doi.org/10.1046/j.1469-8137.1998.00265.x)); Rinaldi AC, et al. 2008. Fungal Diversity 33:1-45 ((http://www.fungaldiversity.org/fdp/sfdp/33-1.pdf)); Tedersoo L, et al. 2014. Science 346:e1256688 ((https://doi.org/10.1126/science.1256688))'
5c5996ecac5035bbb08ddf296614f170	0.0	0.0	0.0	0.0	4.0	0.0	0.0	0.0	141.0	128.0	0.0	0.0	0.0	0.0	0.0	0.0	0.0	0.0	0.0	0.0	0.0	0.0	0.0	0.0	k__Fungi; p__Ascomycota; c__Sordariomycetes; o__Hypocreales; f__Bionectriaceae; g__Nectriopsis; s__Nectriopsis_fuliginicola	Bionectriaceae	9	Pathotroph-Saprotroph	Algal Parasite-Bryophyte Parasite-Fungal Parasite-Undefined Saprotroph	Microfungus	NULL	Probable	Associated with plant material, especially on wood and herbaceous debris, or with algae, bryophyte or other fungi, rarely pathogenic (Cannon & Kirk 2007)	b'Cannon PF, Kirk PM. 2007. Fungal Families of the World. CAB International, Cambridge (ISBN: 978-0851998275)'
9d390e92cfb92d67aa80179dd91f1340	0.0	0.0	0.0	0.0	0.0	0.0	0.0	0.0	0.0	0.0	0.0	0.0	0.0	0.0	0.0	273.0	0.0	0.0	0.0	0.0	0.0	0.0	0.0	0.0	k__Fungi; p__Basidiomycota; c__Agaricomycetes; o__Thelephorales; f__Thelephoraceae	Thelephoraceae	9	Saprotroph-Symbiotroph	Ectomycorrhizal-Undefined Saprotroph	Clavarioid	NULL	Probable	On the ground, on soil, a few on wood. At least some speices ectomycorrhizal (Cannon & Kirk 2007)	b'Cannon PF, Kirk PM. 2007. Fungal Families of the World. CAB International, Cambridge (ISBN: 978-0851998275)'
a43f812d6f4ff38f45220fb30b7b687a	0.0	0.0	0.0	0.0	0.0	0.0	0.0	0.0	0.0	0.0	0.0	0.0	0.0	0.0	0.0	0.0	0.0	86.0	0.0	0.0	78.0	107.0	0.0	0.0	k__Fungi; p__Mortierellomycota; c__Mortierellomycetes; o__Mortierellales; f__Mortierellaceae; g__Podila; s__Podila_minutissima	Mortierellaceae	9	Saprotroph-Symbiotroph	Endophyte-Litter Saprotroph-Soil Saprotroph-Undefined Saprotroph	Microfungus	NULL	Possible	Saprobic in soil and thus frequenctly isolated from soil and material contaminated with soil such as hay or rotten silage and spoil tips (Cannon & Kirk 2007)	b'Cannon PF, Kirk PM. 2007. Fungal Families of the World. CAB International, Cambridge (ISBN: 978-0851998275); Purahong W, et al. 2016. Molecular Ecology 25:4059-4074 ((https://doi.org/10.1111/mec.13739))'
a611e91821cffbf6e4baf09213c2b662	56.0	123.0	17.0	19.0	0.0	0.0	0.0	0.0	16.0	38.0	0.0	0.0	0.0	0.0	0.0	0.0	0.0	0.0	0.0	0.0	0.0	0.0	0.0	0.0	k__Fungi; p__Ascomycota; c__Dothideomycetes; o__Pleosporales; f__Didymosphaeriaceae	Didymosphaeriaceae	9	Pathotroph-Saprotroph-Symbiotroph	Endophyte-Lichen Parasite-Plant Pathogen-Undefined Saprotroph	Microfungus	NULL	Probable	Saprobes in both woody and herbaceous material, also parasitic on other fungi (Cannon & Kirk 2007)	b'Cannon PF, Kirk PM. 2007. Fungal Families of the World. CAB International, Cambridge (ISBN: 978-0851998275); Massimo NC, et al. 2015. Microbial Ecology 70:61-76 ((https://doi.org/10.1007/s00248-014-0563-6))'
a86a51cf751efa84b860a99d7019affb	0.0	0.0	0.0	0.0	0.0	0.0	0.0	0.0	0.0	0.0	0.0	0.0	0.0	0.0	0.0	0.0	0.0	224.0	0.0	0.0	28.0	10.0	6.0	0.0	k__Fungi; p__Ascomycota; c__Eurotiomycetes; o__Eurotiales; f__Aspergillaceae; g__Penicillium; s__Penicillium_longisporum	Penicillium	13	Saprotroph	Dung Saprotroph-Undefined Saprotroph-Wood Saprotroph	Microfungus	Soft Rot	Highly Probable	NULL	b'Duncan CG, Eslyn WE. 1966. Mycologia 58642-664; Seehann G, et al. 1975. List of Fungi in Soft-Rot Tissue Tests. Institute fur Holzbiologie und Holzschutz, Bundesforschungsanstalt fur Forst - und Holzwirtshaft, Hamburg - Lohbrugge, Germany; Costa IPMW, et al. 2012. Mycotaxon 119:e26 ((http://mycotaxon.com/resources/checklists/costa_v119_checklist.pdf)); Bills GF, et al. 2013. Current Opinion in …
6ed73e2391a1c60c1f621ab98fde74e2	35.0	58.0	45.0	49.0	0.0	0.0	0.0	0.0	53.0	0.0	0.0	0.0	7.0	0.0	0.0	0.0	0.0	0.0	0.0	0.0	0.0	19.0	0.0	0.0	k__Fungi; p__Ascomycota; c__Dothideomycetes; o__Pleosporales; f__Massarinaceae; g__Massarina; s__Massarina_sp	Massarina	13	Pathotroph-Saprotroph	Plant Pathogen-Undefined Saprotroph	Microfungus	NULL	Probable	NULL	b'Tedersoo L, et al. 2014. Science 346:e1256688 ((https://doi.org/10.1126/science.1256688))'
be3b07ab798b1d4e89ffbae64fc574be	0.0	0.0	0.0	0.0	0.0	0.0	0.0	0.0	0.0	0.0	0.0	0.0	0.0	0.0	0.0	0.0	0.0	0.0	0.0	0.0	0.0	0.0	155.0	111.0	k__Fungi; p__Basidiomycota; c__Agaricomycetes; o__Sebacinales; f__Sebacinaceae; g__Sebacina; s__Sebacina_sp	Sebacina	13	Symbiotroph	Ectomycorrhizal-Orchid Mycorrhizal-Root Associated Biotroph	NULL	NULL	Possible	NULL	b'Rinaldi AC, et al. 2008. Fungal Diversity 33:1-45 ((http://www.fungaldiversity.org/fdp/sfdp/33-1.pdf)); Tedersoo L, et al. 2010. Mycorrhiza 20:217-263 ((https://doi.org/10.1007/s00572-009-0274-x)) (pro parte); http://mycorrhizas.info/ecmf.html ((http://mycorrhizas.info/ecmf.html)); Wei\xc3\x9f, et al. 2016. New Phytologist 211;20-40 ((https://doi.org/10.1111/nph.13977)) (various guilds)'
d239848f7d4f8fffa05dc88907996056	0.0	0.0	0.0	0.0	0.0	0.0	0.0	0.0	0.0	0.0	0.0	265.0	0.0	0.0	0.0	0.0	0.0	0.0	0.0	0.0	0.0	0.0	0.0	0.0	k__Fungi; p__Basidiomycota; c__Agaricomycetes; o__Russulales; f__Russulaceae; g__Russula	Russula	13	Symbiotroph	Ectomycorrhizal	Agaricoid	NULL	Highly Probable	NULL	b'Rinaldi AC, et al. 2008. Fungal Diversity 33:1-45 ((http://www.fungaldiversity.org/fdp/sfdp/33-1.pdf)); Tedersoo L, et al. 2010. Mycorrhiza 20:217-263 ((https://doi.org/10.1007/s00572-009-0274-x)); http://mycorrhizas.info/ecmf.html ((http://mycorrhizas.info/ecmf.html))'
9f40e1a90c9c00a77ec96a2fcbb16575	60.0	118.0	8.0	0.0	0.0	0.0	0.0	0.0	0.0	78.0	0.0	0.0	0.0	0.0	0.0	0.0	0.0	0.0	0.0	0.0	0.0	0.0	0.0	0.0	k__Fungi; p__Ascomycota; c__Dothideomycetes; o__Pleosporales; f__Dictyosporiaceae; g__Dictyosporiaceae_gen_Incertae_sedis; s__Dictyosporiaceae_sp	Dictyosporiaceae	9	Saprotroph	Undefined Saprotroph	Microfungus	NULL	Probable	NULL	b'Tedersoo L, et al. 2014. Science 346:e1256688 ((https://doi.org/10.1126/science.1256688))'
4a9fac09076ba755728f81435141ca75	0.0	37.0	65.0	54.0	0.0	0.0	0.0	0.0	0.0	33.0	0.0	0.0	0.0	0.0	0.0	0.0	73.0	0.0	0.0	0.0	0.0	0.0	0.0	0.0	k__Fungi; p__Basidiomycota; c__Agaricomycetes; o__Polyporales; f__Ganodermataceae; g__Ganoderma; s__Ganoderma_sp	Ganoderma	13	Pathotroph-Saprotroph	Plant Pathogen-Wood Saprotroph	Polyporoid	White Rot	Highly Probable	Lignicolous, causing sometimes agressive white rots of timber (Cannon & Kirk 2007)	b'Gilbertson RL, Ryvarden L. 1987-1987. North American Polypores. Fungiflora, Oslo (ISBN: 978-0945345060); Cannon PF, Kirk PM. 2007. Fungal Families of the World. CAB International, Cambridge (ISBN: 978-0851998275)'
f496dbe434b9d5b99878cafd3dee836b	0.0	0.0	0.0	0.0	0.0	0.0	0.0	0.0	0.0	0.0	0.0	0.0	0.0	231.0	0.0	0.0	0.0	0.0	30.0	0.0	0.0	0.0	0.0	0.0	k__Fungi; p__Basidiomycota; c__Agaricomycetes; o__Agaricales; f__Hydnangiaceae; g__Laccaria; s__Laccaria_japonica	Laccaria	13	Symbiotroph	Ectomycorrhizal	Agaricoid	NULL	Highly Probable	NULL	b'Rinaldi AC, et al. 2008. Fungal Diversity 33:1-45 ((http://www.fungaldiversity.org/fdp/sfdp/33-1.pdf)); Tedersoo L, et al. 2010. Mycorrhiza 20:217-263 ((https://doi.org/10.1007/s00572-009-0274-x)); http://mycorrhizas.info/ecmf.html ((http://mycorrhizas.info/ecmf.html))'
b2d76765b8ff4de498a77869c038f351	0.0	0.0	0.0	0.0	0.0	0.0	0.0	0.0	0.0	0.0	0.0	0.0	0.0	0.0	0.0	0.0	0.0	0.0	0.0	0.0	0.0	0.0	176.0	84.0	k__Fungi; p__Basidiomycota; c__Agaricomycetes; o__Trechisporales; f__Hydnodontaceae; g__Trechispora; s__Trechispora_verruculosa	Trechispora	13	Saprotroph	Wood Saprotroph	Corticioid	White Rot	Highly Probable	NULL	b'Gilbertson RL, Ryvarden L. 1987-1987. North American Polypores. Fungiflora, Oslo (ISBN: 978-0945345060); Rinaldi AC, et al. 2008. Fungal Diversity 33:1-45 ((http://www.fungaldiversity.org/fdp/sfdp/33-1.pdf)) (as Uncertain); Tedersoo L, et al. 2010. Mycorrhiza 20:217-263 ((https://doi.org/10.1007/s00572-009-0274-x)) (as not ECM).'
f2aab0c3270bd79197059bfef8e0d306	0.0	0.0	41.0	27.0	0.0	0.0	117.0	72.0	0.0	0.0	0.0	0.0	0.0	0.0	0.0	0.0	0.0	0.0	0.0	0.0	0.0	0.0	0.0	0.0	k__Fungi; p__Basidiomycota; c__Tremellomycetes; o__Cystofilobasidiales; f__Mrakiaceae; g__Mrakia; s__Mrakia_frigida	Mrakia	13	Saprotroph	Soil Saprotroph-Undefined Saprotroph	Yeast	NULL	Probable	Isolated from water scums (Jones & Sloof 1966); isolated from Antarctic soil (Xin & Zhou 2007)	b'Jones EBG, Slooff WC. 1966. Antonie van Leeuwenhoek 32:223-228 ((https://doi.org/10.1007/BF02097464)); Xin M-X, Zhou P-J. 2007. Journal of Zhejiang University SCIENCE B. 8:260-265 ((https://doi.org/10.1631/jzus.2007.B0260))'
7ae78b4514ae208036af66ac30ff6a00	0.0	0.0	0.0	0.0	0.0	0.0	0.0	0.0	0.0	0.0	0.0	0.0	0.0	0.0	0.0	0.0	0.0	143.0	37.0	0.0	0.0	0.0	53.0	23.0	k__Fungi; p__Ascomycota; c__Pezizomycetes; o__Pezizales; f__Pyronemataceae; g__Pyronemataceae_gen_Incertae_sedis; s__Pyronemataceae_sp	Pyronemataceae	9	Saprotroph-Symbiotroph	Dung Saprotroph-Ectomycorrhizal-Soil Saprotroph-Wood Saprotroph	Gasteroid-Pezizoid	NULL	Possible	Saprobic on soil, dung or rotten wood or mycorrhizal, some species hypogeous, others associated with fire sites (Cannon & Kirk 2007)	b'Cannon PF, Kirk PM. 2007. Fungal Families of the World. CAB International, Cambridge (ISBN: 978-0851998275)'
c8056ceac67a1e9473871584e3c774cd	97.0	33.0	29.0	0.0	0.0	0.0	0.0	0.0	61.0	35.0	0.0	0.0	0.0	0.0	0.0	0.0	0.0	0.0	0.0	0.0	0.0	0.0	0.0	0.0	k__Fungi; p__Ascomycota; c__Sordariomycetes; o__Hypocreales; f__Bionectriaceae; g__Clonostachys; s__Clonostachys_intermedia	Clonostachys	13	Pathotroph	Plant Pathogen	NULL	NULL	Probable	NULL	b'Tedersoo L, et al. 2014. Science 346:e1256688 ((https://doi.org/10.1126/science.1256688))'
6b6011d44e54497c29095e97b944bb13	0.0	0.0	0.0	0.0	0.0	0.0	0.0	0.0	0.0	0.0	0.0	0.0	0.0	0.0	254.0	0.0	0.0	0.0	0.0	0.0	0.0	0.0	0.0	0.0	k__Fungi; p__Basidiomycota; c__Agaricomycetes; o__Agaricales; f__Inocybaceae	Inocybaceae	9	Symbiotroph	Ectomycorrhizal	Agaricoid	NULL	Probable	Sensu stricto with the exclusion of Crepidotaceae, Tubariaceae, and Chromocyphellaceae; Pharmacology - muscarine, psilocybin, aeruginascen, unclarified alkaloids, or none	b'Matheny PB. 2009. McIlvainea 18:11-21 ((https://namyco.org/docs/3_Matheny.pdf))'
f27f59c37a322aa6698465a056f4883b	81.0	107.0	0.0	0.0	0.0	0.0	0.0	0.0	36.0	29.0	0.0	0.0	0.0	0.0	0.0	0.0	0.0	0.0	0.0	0.0	0.0	0.0	0.0	0.0	k__Fungi; p__Ascomycota; c__Dothideomycetes; o__Pleosporales; f__Phaeosphaeriaceae	Phaeosphaeriaceae	9	Pathotroph-Saprotroph	Fungal Parasite-Plant Pathogen-Plant Saprotroph	Microfungus	NULL	Probable	Necrotrophic or saprobic on a wide range of plants, especially monocotyledons; a few species parasitic on other fungi (Cannon & Kirk 2007)	b'Cannon PF, Kirk PM. 2007. Fungal Families of the World. CAB International, Cambridge (ISBN: 978-0851998275)'
831d1ea03205aa841172b901c8d70f8b	0.0	0.0	0.0	0.0	0.0	0.0	0.0	0.0	0.0	0.0	252.0	0.0	0.0	0.0	0.0	0.0	0.0	0.0	0.0	0.0	0.0	0.0	0.0	0.0	k__Fungi; p__Basidiomycota; c__Agaricomycetes; o__Thelephorales; f__Thelephoraceae	Thelephoraceae	9	Saprotroph-Symbiotroph	Ectomycorrhizal-Undefined Saprotroph	Clavarioid	NULL	Probable	On the ground, on soil, a few on wood. At least some speices ectomycorrhizal (Cannon & Kirk 2007)	b'Cannon PF, Kirk PM. 2007. Fungal Families of the World. CAB International, Cambridge (ISBN: 978-0851998275)'
e2ad402d109a0c912b88f364f9c8a66a	0.0	0.0	0.0	0.0	0.0	0.0	0.0	0.0	0.0	0.0	0.0	0.0	0.0	124.0	0.0	0.0	0.0	0.0	39.0	0.0	0.0	0.0	43.0	45.0	k__Fungi; p__Basidiomycota; c__Agaricomycetes; o__Sebacinales; f__Sebacinaceae; g__Sebacina; s__Sebacina_sp	Sebacina	13	Symbiotroph	Ectomycorrhizal-Orchid Mycorrhizal-Root Associated Biotroph	NULL	NULL	Possible	NULL	b'Rinaldi AC, et al. 2008. Fungal Diversity 33:1-45 ((http://www.fungaldiversity.org/fdp/sfdp/33-1.pdf)); Tedersoo L, et al. 2010. Mycorrhiza 20:217-263 ((https://doi.org/10.1007/s00572-009-0274-x)) (pro parte); http://mycorrhizas.info/ecmf.html ((http://mycorrhizas.info/ecmf.html)); Wei\xc3\x9f, et al. 2016. New Phytologist 211;20-40 ((https://doi.org/10.1111/nph.13977)) (various guilds)'
aadd95b71d824eb9425604c103ddbfad	29.0	36.0	11.0	0.0	0.0	0.0	0.0	0.0	0.0	172.0	0.0	0.0	0.0	0.0	0.0	0.0	0.0	0.0	0.0	0.0	0.0	0.0	0.0	0.0	k__Fungi; p__Basidiomycota; c__Agaricomycetes; o__Agaricales; f__Lycoperdaceae; g__Bovista; s__Bovista_sp	Bovista	13	Saprotroph	Soil Saprotroph	Gasteroid	NULL	Probable	Common name - puffball	b'Grgurinovic CA, Simpson JA. 2001. Fungal Diversity 8:97-127 ((http://www.fungaldiversity.org/fdp/sfdp/FD_8_97-127.pdf)); Tedersoo L, et al. 2014. Science 346:e1256688 ((https://doi.org/10.1126/science.1256688))'
25fb24bf5d3b9e24b8f85b178ac64406	0.0	0.0	0.0	0.0	0.0	0.0	0.0	0.0	0.0	0.0	0.0	0.0	0.0	0.0	0.0	0.0	0.0	247.0	0.0	0.0	0.0	0.0	0.0	0.0	k__Fungi; p__Basidiomycota; c__Agaricomycetes; o__Thelephorales; f__Thelephoraceae; g__Thelephora; s__Thelephora_sp	Thelephoraceae	9	Saprotroph-Symbiotroph	Ectomycorrhizal-Undefined Saprotroph	Clavarioid	NULL	Probable	On the ground, on soil, a few on wood. At least some speices ectomycorrhizal (Cannon & Kirk 2007)	b'Cannon PF, Kirk PM. 2007. Fungal Families of the World. CAB International, Cambridge (ISBN: 978-0851998275)'
b2a93b4502eb3ffb4e095fbaa4876c96	0.0	0.0	0.0	0.0	0.0	0.0	0.0	0.0	0.0	0.0	0.0	0.0	247.0	0.0	0.0	0.0	0.0	0.0	0.0	0.0	0.0	0.0	0.0	0.0	k__Fungi; p__Basidiomycota; c__Agaricomycetes; o__Sebacinales; f__Sebacinaceae; g__Sebacina; s__Sebacina_sp	Sebacina	13	Symbiotroph	Ectomycorrhizal-Orchid Mycorrhizal-Root Associated Biotroph	NULL	NULL	Possible	NULL	b'Rinaldi AC, et al. 2008. Fungal Diversity 33:1-45 ((http://www.fungaldiversity.org/fdp/sfdp/33-1.pdf)); Tedersoo L, et al. 2010. Mycorrhiza 20:217-263 ((https://doi.org/10.1007/s00572-009-0274-x)) (pro parte); http://mycorrhizas.info/ecmf.html ((http://mycorrhizas.info/ecmf.html)); Wei\xc3\x9f, et al. 2016. New Phytologist 211;20-40 ((https://doi.org/10.1111/nph.13977)) (various guilds)'
1037ed10812cf5e5812002b06787c2b8	0.0	0.0	0.0	0.0	0.0	0.0	0.0	0.0	0.0	0.0	153.0	0.0	0.0	0.0	0.0	0.0	0.0	0.0	0.0	83.0	0.0	10.0	0.0	0.0	k__Fungi; p__Basidiomycota; c__Agaricomycetes; o__Agaricales; f__Amanitaceae; g__Amanita; s__Amanita_pakistanica	Amanita	13	Saprotroph-Symbiotroph	Ectomycorrhizal-Undefined Saprotroph	Agaricoid	NULL	Probable	Some members of the genus are deadly poisonous	b'Rinaldi AC, et al. 2008. Fungal Diversity 33:1-45 ((http://www.fungaldiversity.org/fdp/sfdp/33-1.pdf)); Tedersoo L, et al. 2010. Mycorrhiza 20:217-263 ((https://doi.org/10.1007/s00572-009-0274-x)); Wolfe BE, et al. 2012. PLoS ONE 7:e39597 ((https://doi.org/10.1371/journal.pone.0039597)); http://mycorrhizas.info/ecmf.html ((http://mycorrhizas.info/ecmf.html)); http://en.wikipedia.org/wiki/List_o…
847c3931711d1f4af9817ccad2025589	0.0	0.0	0.0	0.0	0.0	0.0	33.0	35.0	0.0	14.0	0.0	56.0	82.0	0.0	0.0	0.0	12.0	0.0	0.0	0.0	0.0	0.0	0.0	14.0	k__Fungi; p__Basidiomycota; c__Agaricomycetes; o__Agaricales; f__Lycoperdaceae; g__Lycoperdon; s__Lycoperdon_sp	Lycoperdon	13	Saprotroph	Undefined Saprotroph	Gasteroid	NULL	Probable	Common name - puffball	b'Grgurinovic CA, Simpson JA. 2001. Fungal Diversity 8:97-127 ((http://www.fungaldiversity.org/fdp/sfdp/FD_8_97-127.pdf)); Tedersoo L, et al. 2014. Science 346:e1256688 ((https://doi.org/10.1126/science.1256688))'
9cf3c5189e61e987b2c828ebeffabba5	0.0	0.0	38.0	21.0	0.0	0.0	0.0	0.0	165.0	0.0	12.0	0.0	0.0	0.0	4.0	6.0	0.0	0.0	0.0	0.0	0.0	0.0	0.0	0.0	k__Fungi; p__Chytridiomycota; c__Spizellomycetes; o__Spizellomycetales; f__Spizellomycetaceae; g__Kochiomyces; s__Kochiomyces_sp	Kochiomyces	13	Pathotroph	Plant Pathogen	NULL	NULL	Probable	NULL	b'Tedersoo L, et al. 2014. Science 346:e1256688 ((https://doi.org/10.1126/science.1256688))'
2e74fdd0ac8e54de2adfa9d420d632c5	0.0	15.0	0.0	0.0	0.0	0.0	54.0	75.0	32.0	0.0	0.0	0.0	0.0	0.0	69.0	0.0	0.0	0.0	0.0	0.0	0.0	0.0	0.0	0.0	k__Fungi; p__Ascomycota; c__Eurotiomycetes; o__Chaetothyriales; f__Herpotrichiellaceae; g__Cladophialophora; s__Cladophialophora_minutissima	Cladophialophora	13	Saprotroph	Undefined Saprotroph	Microfungus	NULL	Probable	NULL	b'James TY, et al. 2006. Nature 443:818-822 ((https://doi.org/10.1038/nature05110))'
4369e6e9b07c6bfbae252b473fc01096	0.0	0.0	0.0	0.0	0.0	0.0	0.0	0.0	0.0	0.0	0.0	57.0	188.0	0.0	0.0	0.0	0.0	0.0	0.0	0.0	0.0	0.0	0.0	0.0	k__Fungi; p__Ascomycota; c__Dothideomycetes; o__Pleosporales; f__Roussoellaceae; g__Roussoella	Roussoella	13	Saprotroph	Undefined Saprotroph	NULL	NULL	Probable	NULL	b'Tedersoo L, et al. 2014. Science 346:e1256688 ((https://doi.org/10.1126/science.1256688))'
c13875f20bc36e3c5a5e5860be0bd24c	0.0	0.0	0.0	0.0	75.0	107.0	0.0	0.0	0.0	0.0	63.0	0.0	0.0	0.0	0.0	0.0	0.0	0.0	0.0	0.0	0.0	0.0	0.0	0.0	k__Fungi; p__Mucoromycota; c__Umbelopsidomycetes; o__Umbelopsidales; f__Umbelopsidaceae; g__Umbelopsis; s__Umbelopsis_isabellina	Umbelopsis	13	Saprotroph	Undefined Saprotroph	NULL	NULL	Probable	NULL	b'Tedersoo L, et al. 2014. Science 346:e1256688 ((https://doi.org/10.1126/science.1256688))'
e54ae7808a89d1759939617cdfaca17d	0.0	0.0	0.0	0.0	0.0	0.0	62.0	67.0	0.0	0.0	0.0	0.0	11.0	0.0	104.0	0.0	0.0	0.0	0.0	0.0	0.0	0.0	0.0	0.0	k__Fungi; p__Basidiomycota; c__Agaricomycetes; o__Agaricales; f__Amanitaceae; g__Amanita; s__Amanita_orienticrocea	Amanita	13	Saprotroph-Symbiotroph	Ectomycorrhizal-Undefined Saprotroph	Agaricoid	NULL	Probable	Some members of the genus are deadly poisonous	b'Rinaldi AC, et al. 2008. Fungal Diversity 33:1-45 ((http://www.fungaldiversity.org/fdp/sfdp/33-1.pdf)); Tedersoo L, et al. 2010. Mycorrhiza 20:217-263 ((https://doi.org/10.1007/s00572-009-0274-x)); Wolfe BE, et al. 2012. PLoS ONE 7:e39597 ((https://doi.org/10.1371/journal.pone.0039597)); http://mycorrhizas.info/ecmf.html ((http://mycorrhizas.info/ecmf.html)); http://en.wikipedia.org/wiki/List_o…
42ddba36d71b02f9f895dd683c7bf49c	0.0	0.0	0.0	0.0	90.0	151.0	0.0	0.0	0.0	0.0	0.0	0.0	0.0	0.0	0.0	0.0	0.0	0.0	0.0	0.0	0.0	0.0	0.0	0.0	k__Fungi; p__Ascomycota; c__Eurotiomycetes; o__Chaetothyriales; f__Herpotrichiellaceae; g__Herpotrichiellaceae_gen_Incertae_sedis; s__Herpotrichiellaceae_sp	Herpotrichiellaceae	9	Pathotroph-Saprotroph	Animal Pathogen-Fungal Parasite-Undefined Saprotroph	Facultative Yeast-Microfungus	NULL	Probable	Mostly saprobic on plants or other fungi, isolated from soil etc., and from medical sources (Cannon & Kirk 2007)	b'Cannon PF, Kirk PM. 2007. Fungal Families of the World. CAB International, Cambridge (ISBN: 978-0851998275)'
f48cf66ba877681050514c93f66fd787	0.0	2.0	0.0	0.0	0.0	0.0	16.0	10.0	57.0	13.0	0.0	0.0	7.0	0.0	19.0	40.0	75.0	0.0	0.0	0.0	0.0	0.0	0.0	0.0	k__Fungi; p__Basidiomycota; c__Agaricomycetes; o__Phallales; f__Phallaceae; g__Phallus; s__Phallus_flavocostatus	Phallus	13	Saprotroph	Litter Saprotroph-Soil Saprotroph-Wood Saprotroph	Phalloid	White Rot	Probable	Common name - stinkhorn; Saprobic, on soil or decaying wood, with spores dispersed by insects that are attracted to the fruit bodies by their distictive foetid smell (Cannon & Kirk 2007)	b'Dix NJ, Cairney JWG. 1985. Transactions of the British Mycological Society 85:514-520 ((https://doi.org/10.1016/S0007-1536(85)80049-8)); Grgurinovic CA, Simpson JA. 2001. Fungal Diversity 8:97-127 ((http://www.fungaldiversity.org/fdp/sfdp/FD_8_97-127.pdf)); Cannon PF, Kirk PM. 2007. Fungal Families of the World. CAB International, Cambridge (ISBN: 978-0851998275); Tedersoo L, et al. 2014. Scien…
0e852db955c2d9f982fca6ee386e3d4f	0.0	0.0	0.0	0.0	0.0	0.0	0.0	0.0	0.0	0.0	0.0	0.0	0.0	0.0	0.0	0.0	238.0	0.0	0.0	0.0	0.0	0.0	0.0	0.0	k__Fungi; p__Basidiomycota; c__Agaricomycetes; o__Thelephorales; f__Thelephoraceae	Thelephoraceae	9	Saprotroph-Symbiotroph	Ectomycorrhizal-Undefined Saprotroph	Clavarioid	NULL	Probable	On the ground, on soil, a few on wood. At least some speices ectomycorrhizal (Cannon & Kirk 2007)	b'Cannon PF, Kirk PM. 2007. Fungal Families of the World. CAB International, Cambridge (ISBN: 978-0851998275)'
9ce9c2fd7e4e8c541dbe674f3123837a	46.0	51.0	0.0	0.0	0.0	0.0	0.0	0.0	0.0	141.0	0.0	0.0	0.0	0.0	0.0	0.0	0.0	0.0	0.0	0.0	0.0	0.0	0.0	0.0	k__Fungi; p__Basidiomycota; c__Agaricomycetes; o__Agaricales; f__Agaricaceae; g__Leucoagaricus; s__Leucoagaricus_sp	Leucoagaricus	13	Saprotroph	Undefined Saprotroph	Agaricoid	NULL	Probable	NULL	b'Tedersoo L, et al. 2014. Science 346:e1256688 ((https://doi.org/10.1126/science.1256688))'
718bca9b533b2cac2dc40c2a96a44e8f	0.0	0.0	0.0	0.0	0.0	0.0	0.0	0.0	0.0	0.0	0.0	0.0	0.0	0.0	0.0	0.0	0.0	67.0	170.0	0.0	0.0	0.0	0.0	0.0	k__Fungi; p__Basidiomycota; c__Microbotryomycetes; o__Leucosporidiales; f__Leucosporidiaceae; g__Leucosporidium; s__Leucosporidium_sp	Leucosporidium	13	Saprotroph	Soil Saprotroph-Undefined Saprotroph	Yeast	NULL	Probable	A yeast from fruit (Barnett & Buhagiar 1971; Syn. Candida-Leucosporidiella-Rhodotorula-Torulopsis-Vanrijia spp.);Isolated from permafrost soil (Golubev 1998; Syn. Leucosporidium/Rhodotorula spp.)	b'Barnett JA, Buhagiar RWM. 1971. Journal of General Microbiology 67:233-238 ((https://doi.org/10.1099/00221287-67-2-233)); Golubev WI. 1998. Mikologiya i Fitopatologiya 32:8-13 ((https://www.binran.ru/files/journals/MiF/MiF_1998_32_3.pdf))'
f0dd895d5cc2d9847e62b480eb33adc7	0.0	0.0	233.0	0.0	0.0	0.0	0.0	0.0	0.0	0.0	0.0	0.0	0.0	0.0	0.0	0.0	0.0	0.0	0.0	0.0	0.0	0.0	0.0	0.0	k__Fungi; p__Ascomycota; c__Leotiomycetes; o__Helotiales; f__Helotiales_fam_Incertae_sedis; g__Mycoarthris; s__Mycoarthris_sp	Mycoarthris	13	Saprotroph	Undefined Saprotroph	NULL	NULL	Probable	NULL	b'Tedersoo L, et al. 2014. Science 346:e1256688 ((https://doi.org/10.1126/science.1256688))'
fc05598bad27306f34ec027dbe4db848	28.0	52.0	0.0	11.0	0.0	0.0	0.0	0.0	0.0	16.0	0.0	0.0	107.0	0.0	0.0	0.0	0.0	0.0	19.0	0.0	0.0	0.0	0.0	0.0	k__Fungi; p__Basidiomycota; c__Geminibasidiomycetes; o__Geminibasidiales; f__Geminibasidiaceae; g__Geminibasidium; s__Geminibasidium_sp	Geminibasidium	13	Saprotroph	Undefined Saprotroph	NULL	NULL	Probable	NULL	b'Tedersoo L, et al. 2014. Science 346:e1256688 ((https://doi.org/10.1126/science.1256688))'
52f843c243692d373ccc0d05f88f59ba	0.0	0.0	0.0	0.0	0.0	0.0	0.0	0.0	100.0	0.0	69.0	0.0	0.0	0.0	0.0	0.0	0.0	46.0	0.0	17.0	0.0	0.0	0.0	0.0	k__Fungi; p__Ascomycota; c__Leotiomycetes; o__Helotiales; f__Myxotrichaceae; g__Oidiodendron; s__Oidiodendron_echinulatum	Oidiodendron	13	Pathotroph-Symbiotroph	Ericoid Mycorrhizal	Microfungus	NULL	Probable	Dark Septate Endophyte	b'Newsham KK. 2011. New Phytologist 190:783-793 ((https://doi.org/10.1111/j.1469-8137.2010.03611.x)) (as dark septate root endophytes)'
3b1fc041fcf7e032c4d0927224584a81	0.0	0.0	0.0	0.0	0.0	0.0	0.0	0.0	0.0	0.0	0.0	0.0	231.0	0.0	0.0	0.0	0.0	0.0	0.0	0.0	0.0	0.0	0.0	0.0	k__Fungi; p__Mortierellomycota; c__Mortierellomycetes; o__Mortierellales; f__Mortierellaceae; g__Mortierella; s__Mortierella_macrocystis	Mortierella	13	Saprotroph-Symbiotroph	Endophyte-Litter Saprotroph-Soil Saprotroph-Undefined Saprotroph	Microfungus	NULL	Probable	Saprobic in soil and thus frequenctly isolated from soil and material contaminated with soil such as hay or rotten silage and spoil tips (Cannon & Kirk 2007)	b'Cannon PF, Kirk PM. 2007. Fungal Families of the World. CAB International, Cambridge (ISBN: 978-0851998275); Tedersoo L, et al. 2014. Science 346:e1256688 ((https://doi.org/10.1126/science.1256688)); Purahong W, et al. 2016. Molecular Ecology 25:4059-4074 ((https://doi.org/10.1111/mec.13739))'
bdc19c1133ab436a64dd47f7bbe6d7b6	0.0	0.0	0.0	0.0	0.0	8.0	0.0	0.0	0.0	0.0	0.0	0.0	223.0	0.0	0.0	0.0	0.0	0.0	0.0	0.0	0.0	0.0	0.0	0.0	k__Fungi; p__Basidiomycota; c__Agaricomycetes; o__Cantharellales; f__Hydnaceae; g__Sistotrema; s__Sistotrema_sp	Sistotrema	13	Saprotroph-Symbiotroph	Ectomycorrhizal-Wood Saprotroph	Corticioid	White Rot	Possible	NULL	b'Gilbertson RL, Ryvarden L. 1987-1987. North American Polypores. Fungiflora, Oslo (ISBN: 978-0945345060); Rinaldi AC, et al. 2008. Fungal Diversity 33:1-45 ((http://www.fungaldiversity.org/fdp/sfdp/33-1.pdf)) (as ECM/not ECM); Tedersoo L, et al. 2010. Mycorrhiza 20:217-263 ((https://doi.org/10.1007/s00572-009-0274-x)) (pro parte); http://mycorrhizas.info/ecmf.html ((http://mycorrhizas.info/ecmf.…
ea533d83ce0f3a9ef846207fce667c22	0.0	0.0	0.0	0.0	0.0	0.0	1.0	2.0	0.0	0.0	0.0	31.0	61.0	82.0	8.0	0.0	0.0	0.0	0.0	46.0	0.0	0.0	0.0	0.0	k__Fungi; p__Mortierellomycota; c__Mortierellomycetes; o__Mortierellales; f__Mortierellaceae; g__Mortierella; s__Mortierella_basiparvispora	Mortierella	13	Saprotroph-Symbiotroph	Endophyte-Litter Saprotroph-Soil Saprotroph-Undefined Saprotroph	Microfungus	NULL	Probable	Saprobic in soil and thus frequenctly isolated from soil and material contaminated with soil such as hay or rotten silage and spoil tips (Cannon & Kirk 2007)	b'Cannon PF, Kirk PM. 2007. Fungal Families of the World. CAB International, Cambridge (ISBN: 978-0851998275); Tedersoo L, et al. 2014. Science 346:e1256688 ((https://doi.org/10.1126/science.1256688)); Purahong W, et al. 2016. Molecular Ecology 25:4059-4074 ((https://doi.org/10.1111/mec.13739))'
200381500c9c96850f5dcf1b5ad90fff	0.0	0.0	0.0	164.0	0.0	0.0	0.0	0.0	0.0	66.0	0.0	0.0	0.0	0.0	0.0	0.0	0.0	0.0	0.0	0.0	0.0	0.0	0.0	0.0	k__Fungi; p__Ascomycota; c__Leotiomycetes; o__Helotiales; f__Helotiales_fam_Incertae_sedis; g__Mycoarthris; s__Mycoarthris_sp	Mycoarthris	13	Saprotroph	Undefined Saprotroph	NULL	NULL	Probable	NULL	b'Tedersoo L, et al. 2014. Science 346:e1256688 ((https://doi.org/10.1126/science.1256688))'
17065c7b8a38ee636e6d8cd30063f89b	0.0	0.0	0.0	0.0	0.0	0.0	51.0	54.0	0.0	0.0	0.0	0.0	0.0	20.0	44.0	25.0	35.0	0.0	0.0	0.0	0.0	0.0	0.0	0.0	k__Fungi; p__Basidiomycota; c__Tremellomycetes; o__Cystofilobasidiales; f__Mrakiaceae; g__Mrakia; s__Mrakia_frigida	Mrakia	13	Saprotroph	Soil Saprotroph-Undefined Saprotroph	Yeast	NULL	Probable	Isolated from water scums (Jones & Sloof 1966); isolated from Antarctic soil (Xin & Zhou 2007)	b'Jones EBG, Slooff WC. 1966. Antonie van Leeuwenhoek 32:223-228 ((https://doi.org/10.1007/BF02097464)); Xin M-X, Zhou P-J. 2007. Journal of Zhejiang University SCIENCE B. 8:260-265 ((https://doi.org/10.1631/jzus.2007.B0260))'
c046efc776a06ecb2bcb085b842c5935	0.0	0.0	0.0	0.0	0.0	0.0	0.0	0.0	0.0	0.0	0.0	0.0	0.0	0.0	0.0	0.0	0.0	0.0	0.0	8.0	0.0	0.0	71.0	150.0	k__Fungi; p__Basidiomycota; c__Agaricomycetes; o__Russulales; f__Russulaceae; g__Russula; s__Russula_cyanoxantha	Russula	13	Symbiotroph	Ectomycorrhizal	Agaricoid	NULL	Highly Probable	NULL	b'Rinaldi AC, et al. 2008. Fungal Diversity 33:1-45 ((http://www.fungaldiversity.org/fdp/sfdp/33-1.pdf)); Tedersoo L, et al. 2010. Mycorrhiza 20:217-263 ((https://doi.org/10.1007/s00572-009-0274-x)); http://mycorrhizas.info/ecmf.html ((http://mycorrhizas.info/ecmf.html))'
bd3384a5f6cbe5132f6a45544b868ca1	0.0	0.0	0.0	0.0	0.0	0.0	0.0	0.0	0.0	0.0	0.0	0.0	0.0	0.0	0.0	0.0	0.0	0.0	0.0	0.0	0.0	0.0	89.0	139.0	k__Fungi; p__Basidiomycota; c__Agaricomycetes; o__Russulales; f__Russulaceae; g__Russula; s__Russula_cyanoxantha	Russula	13	Symbiotroph	Ectomycorrhizal	Agaricoid	NULL	Highly Probable	NULL	b'Rinaldi AC, et al. 2008. Fungal Diversity 33:1-45 ((http://www.fungaldiversity.org/fdp/sfdp/33-1.pdf)); Tedersoo L, et al. 2010. Mycorrhiza 20:217-263 ((https://doi.org/10.1007/s00572-009-0274-x)); http://mycorrhizas.info/ecmf.html ((http://mycorrhizas.info/ecmf.html))'
6bc0f18e16b00d1ec9806fbb8ad3c83c	0.0	0.0	0.0	0.0	0.0	0.0	0.0	0.0	0.0	0.0	0.0	0.0	0.0	227.0	0.0	0.0	0.0	0.0	0.0	0.0	0.0	0.0	0.0	0.0	k__Fungi; p__Basidiomycota; c__Agaricomycetes; o__Sebacinales; f__Sebacinaceae; g__Sebacina; s__Sebacina_sp	Sebacina	13	Symbiotroph	Ectomycorrhizal-Orchid Mycorrhizal-Root Associated Biotroph	NULL	NULL	Possible	NULL	b'Rinaldi AC, et al. 2008. Fungal Diversity 33:1-45 ((http://www.fungaldiversity.org/fdp/sfdp/33-1.pdf)); Tedersoo L, et al. 2010. Mycorrhiza 20:217-263 ((https://doi.org/10.1007/s00572-009-0274-x)) (pro parte); http://mycorrhizas.info/ecmf.html ((http://mycorrhizas.info/ecmf.html)); Wei\xc3\x9f, et al. 2016. New Phytologist 211;20-40 ((https://doi.org/10.1111/nph.13977)) (various guilds)'
6adfe3e4e2013a93a348a0d7d06a305d	112.0	114.0	0.0	0.0	0.0	0.0	0.0	0.0	0.0	0.0	0.0	0.0	0.0	0.0	0.0	0.0	0.0	0.0	0.0	0.0	0.0	0.0	0.0	0.0	k__Fungi; p__Basidiomycota; c__Agaricomycetes; o__Agaricales; f__Clavariaceae; g__Hodophilus; s__Hodophilus_sp	Clavariaceae	9	Saprotroph-Symbiotroph	Lichenized-Undefined Saprotroph	Clavarioid	NULL	Probable	Most species are presumed saprobic on the ground or rotten wood, but many Multiclavula species are lichenized with green algae (Cannon & Kirk 2007)	b'Cannon PF, Kirk PM. 2007. Fungal Families of the World. CAB International, Cambridge (ISBN: 978-0851998275)'
b550e0efd9611d209995c20029b2cd70	0.0	0.0	29.0	0.0	0.0	0.0	52.0	32.0	0.0	0.0	0.0	0.0	0.0	0.0	0.0	113.0	0.0	0.0	0.0	0.0	0.0	0.0	0.0	0.0	k__Fungi; p__Ascomycota; c__Sordariomycetes; o__Hypocreales; f__Hypocreaceae; g__Trichoderma; s__Trichoderma_tawa	Trichoderma	13	Pathotroph-Saprotroph-Symbiotroph	Animal Pathogen-Endophyte-Epiphyte-Fungal Parasite-Plant Pathogen-Wood Saprotroph	Microfungus	Soft Rot	Probable	Cause of soft-rot (Seehann et al. 1975); Likely opportunistic human pathogen (Irinyi et al. 2015); Endophyte detection method-culture (Busby et al. 2016)	b'Seehann G, et al. 1975. List of Fungi in Soft-Rot Tissue Tests. Institute fur Holzbiologie und Holzschutz, Bundesforschungsanstalt fur Forst - und Holzwirtshaft, Hamburg - Lohbrugge, Germany; Andrews JH, et al. 1983. Phytopathology 73228-234; Hanada RE, et al. 2010. Fungal Biology 114:901-910 ((https://doi.org/10.1016/j.funbio.2010.08.006)); Costa IPMW, et al. 2012. Mycotaxon 119:e26 ((http://m…
3fc4e40023c63f2619f03152754ae479	0.0	0.0	0.0	0.0	0.0	0.0	0.0	0.0	0.0	0.0	225.0	0.0	0.0	0.0	0.0	0.0	0.0	0.0	0.0	0.0	0.0	0.0	0.0	0.0	k__Fungi; p__Basidiomycota; c__Agaricomycetes; o__Agaricales; f__Cortinariaceae; g__Cortinarius	Cortinarius	13	Symbiotroph	Ectomycorrhizal	Agaricoid	NULL	Highly Probable	NULL	b'Rinaldi AC, et al. 2008. Fungal Diversity 33:1-45 ((http://www.fungaldiversity.org/fdp/sfdp/33-1.pdf)); Tedersoo L, et al. 2010. Mycorrhiza 20:217-263 ((https://doi.org/10.1007/s00572-009-0274-x)); http://mycorrhizas.info/ecmf.html ((http://mycorrhizas.info/ecmf.html))'
9a49d914245d9d5f12b0db086a0ba956	0.0	0.0	0.0	0.0	0.0	0.0	0.0	0.0	0.0	0.0	0.0	0.0	0.0	225.0	0.0	0.0	0.0	0.0	0.0	0.0	0.0	0.0	0.0	0.0	k__Fungi; p__Basidiomycota; c__Agaricomycetes; o__Agaricales; f__Inocybaceae; g__Inocybe; s__Inocybe_sp	Inocybe	13	Symbiotroph	Ectomycorrhizal	Agaricoid	NULL	Highly Probable	Sensu stricto (Matheny 2009).	b'Rinaldi AC, et al. 2008. Fungal Diversity 33:1-45 ((http://www.fungaldiversity.org/fdp/sfdp/33-1.pdf)); Matheny PB. 2009. McIlvainea 18:11-21 ((https://namyco.org/docs/3_Matheny.pdf)); Tedersoo L, et al. 2010. Mycorrhiza 20:217-263 ((https://doi.org/10.1007/s00572-009-0274-x)); http://mycorrhizas.info/ecmf.html ((http://mycorrhizas.info/ecmf.html))'
b8d511cea6a4dc91ad1e7be048b83ff6	0.0	0.0	0.0	0.0	0.0	0.0	30.0	0.0	0.0	0.0	0.0	20.0	38.0	30.0	62.0	0.0	0.0	0.0	0.0	0.0	23.0	22.0	0.0	0.0	k__Fungi; p__Mortierellomycota; c__Mortierellomycetes; o__Mortierellales; f__Mortierellaceae; g__Gryganskiella; s__Gryganskiella_cystojenkinii	Mortierellaceae	9	Saprotroph-Symbiotroph	Endophyte-Litter Saprotroph-Soil Saprotroph-Undefined Saprotroph	Microfungus	NULL	Possible	Saprobic in soil and thus frequenctly isolated from soil and material contaminated with soil such as hay or rotten silage and spoil tips (Cannon & Kirk 2007)	b'Cannon PF, Kirk PM. 2007. Fungal Families of the World. CAB International, Cambridge (ISBN: 978-0851998275); Purahong W, et al. 2016. Molecular Ecology 25:4059-4074 ((https://doi.org/10.1111/mec.13739))'
0159f14afc0191d7a81be99ff5227fe1	0.0	0.0	0.0	0.0	0.0	0.0	0.0	0.0	0.0	0.0	0.0	0.0	0.0	0.0	0.0	0.0	0.0	224.0	0.0	0.0	0.0	0.0	0.0	0.0	k__Fungi; p__Ascomycota; c__Pezizomycetes; o__Pezizales; f__Pezizaceae; g__Delastria; s__Delastria_sp	Delastria	13	Symbiotroph	Ectomycorrhizal	NULL	NULL	Probable	NULL	b'Rinaldi AC, et al. 2008. Fungal Diversity 33:1-45 ((http://www.fungaldiversity.org/fdp/sfdp/33-1.pdf))'
ceb0019a6882011334b41c7aaf1d032f	0.0	0.0	0.0	0.0	0.0	0.0	0.0	0.0	0.0	0.0	0.0	0.0	0.0	0.0	0.0	0.0	0.0	200.0	0.0	24.0	0.0	0.0	0.0	0.0	k__Fungi; p__Ascomycota; c__Leotiomycetes; o__Helotiales; f__Myxotrichaceae; g__Oidiodendron	Oidiodendron	13	Pathotroph-Symbiotroph	Ericoid Mycorrhizal	Microfungus	NULL	Probable	Dark Septate Endophyte	b'Newsham KK. 2011. New Phytologist 190:783-793 ((https://doi.org/10.1111/j.1469-8137.2010.03611.x)) (as dark septate root endophytes)'
e197f3bae1c6765f0e8c9e69286f7f17	0.0	0.0	17.0	7.0	0.0	0.0	0.0	0.0	0.0	0.0	0.0	0.0	0.0	0.0	0.0	0.0	0.0	0.0	0.0	0.0	113.0	86.0	0.0	0.0	k__Fungi; p__Ascomycota; c__Orbiliomycetes; o__Orbiliales; f__Orbiliaceae; g__Orbiliaceae_gen_Incertae_sedis; s__Orbiliaceae_sp	Orbiliaceae	9	Saprotroph	Wood Saprotroph	Microfungus	NULL	Probable	Saprobic, found especially on wood in both wet and dry habitats. Many species are nematophagous, forming adhesive knobs, nets or ring-like traps in the presence of a food source; perhaps a strategy for life in low-nitrogen environments. There have been reports of associations with algae for a few species, but an established lichen association appears not to exist (Cannon & Kirk 2007)	b'Cannon PF, Kirk PM. 2007. Fungal Families of the World. CAB International, Cambridge (ISBN: 978-0851998275)'
f3dfdef8411db78e36633326548ee246	0.0	0.0	0.0	0.0	0.0	0.0	0.0	0.0	0.0	0.0	0.0	0.0	0.0	0.0	0.0	0.0	0.0	0.0	135.0	0.0	0.0	0.0	41.0	47.0	k__Fungi; p__Basidiomycota; c__Microbotryomycetes; o__Leucosporidiales; f__Leucosporidiaceae; g__Leucosporidium; s__Leucosporidium_sp	Leucosporidium	13	Saprotroph	Soil Saprotroph-Undefined Saprotroph	Yeast	NULL	Probable	A yeast from fruit (Barnett & Buhagiar 1971; Syn. Candida-Leucosporidiella-Rhodotorula-Torulopsis-Vanrijia spp.);Isolated from permafrost soil (Golubev 1998; Syn. Leucosporidium/Rhodotorula spp.)	b'Barnett JA, Buhagiar RWM. 1971. Journal of General Microbiology 67:233-238 ((https://doi.org/10.1099/00221287-67-2-233)); Golubev WI. 1998. Mikologiya i Fitopatologiya 32:8-13 ((https://www.binran.ru/files/journals/MiF/MiF_1998_32_3.pdf))'
b246b846157c603c48921c422f3a9b5a	0.0	0.0	0.0	0.0	0.0	0.0	0.0	0.0	90.0	22.0	31.0	0.0	0.0	0.0	0.0	0.0	79.0	0.0	0.0	0.0	0.0	0.0	0.0	0.0	k__Fungi; p__Ascomycota; c__Dothideomycetes; o__Pleosporales; f__Didymosphaeriaceae; g__Paraphaeosphaeria; s__Paraphaeosphaeria_sp	Paraphaeosphaeria	13	Saprotroph	Undefined Saprotroph	NULL	NULL	Probable	NULL	b'Tedersoo L, et al. 2014. Science 346:e1256688 ((https://doi.org/10.1126/science.1256688))'
1aade3b845dccce8e35b443e0f33988a	0.0	0.0	0.0	0.0	0.0	0.0	0.0	0.0	0.0	0.0	0.0	0.0	0.0	0.0	0.0	0.0	0.0	0.0	0.0	0.0	0.0	0.0	191.0	30.0	k__Fungi; p__Basidiomycota; c__Agaricomycetes; o__Agaricales; f__Agaricaceae	Agaricaceae	9	Saprotroph	Undefined Saprotroph	Agaricoid-Gasteroid-Secotioid	NULL	Probable	Primarily saprobes in grassland and woodland situations (Cannon & Kirk 2007)	b'Cannon PF, Kirk PM. 2007. Fungal Families of the World. CAB International, Cambridge (ISBN: 978-0851998275)'
d8af0d06f8deaab194b73818c4c1ee6f	0.0	0.0	9.0	0.0	0.0	0.0	0.0	0.0	123.0	71.0	0.0	0.0	0.0	0.0	0.0	0.0	0.0	0.0	0.0	0.0	12.0	4.0	0.0	0.0	k__Fungi; p__Ascomycota; c__Dothideomycetes; o__Pleosporales; f__Cucurbitariaceae	Cucurbitariaceae	9	Pathotroph-Saprotroph	Plant Pathogen-Wood Saprotroph	Microfungus	NULL	Probable	Necrotrophic or saprobic on woody plants (Cannon & Kirk 2007)	b'Cannon PF, Kirk PM. 2007. Fungal Families of the World. CAB International, Cambridge (ISBN: 978-0851998275); Tedersoo L, et al. 2014. Science 346:e1256688 ((https://doi.org/10.1126/science.1256688))'
a180ad4c7d47bc75fbb23a951b9638a4	0.0	0.0	0.0	0.0	0.0	0.0	0.0	0.0	60.0	81.0	25.0	0.0	0.0	0.0	0.0	13.0	38.0	0.0	0.0	0.0	0.0	0.0	0.0	0.0	k__Fungi; p__Ascomycota; c__Dothideomycetes; o__Pleosporales; f__Cucurbitariaceae; g__Pyrenochaetopsis; s__Pyrenochaetopsis_sp	Pyrenochaetopsis	13	Pathotroph-Saprotroph-Symbiotroph	Endophyte-Lichen Parasite-Undefined Saprotroph	Microfungus	NULL	Possible	NULL	b'Tedersoo L, et al. 2014. Science 346:e1256688 ((https://doi.org/10.1126/science.1256688)); Massimo NC, et al. 2015. Microbial Ecology 70:61-76 ((https://doi.org/10.1007/s00248-014-0563-6)); Lawrey JD, Diederich P. 2016. http://www.lichenicolous.net (accessed 24 May 2017) ((http://www.lichenicolous.net))'
6697fab4deebf7f917ccf8fbbbddaedd	0.0	0.0	0.0	0.0	0.0	0.0	0.0	0.0	0.0	0.0	0.0	0.0	0.0	0.0	216.0	0.0	0.0	0.0	0.0	0.0	0.0	0.0	0.0	0.0	k__Fungi; p__Basidiomycota; c__Agaricomycetes; o__Sebacinales; f__Sebacinaceae; g__Sebacina; s__Sebacina_incrustans	Sebacina	13	Symbiotroph	Ectomycorrhizal-Orchid Mycorrhizal-Root Associated Biotroph	NULL	NULL	Possible	NULL	b'Rinaldi AC, et al. 2008. Fungal Diversity 33:1-45 ((http://www.fungaldiversity.org/fdp/sfdp/33-1.pdf)); Tedersoo L, et al. 2010. Mycorrhiza 20:217-263 ((https://doi.org/10.1007/s00572-009-0274-x)) (pro parte); http://mycorrhizas.info/ecmf.html ((http://mycorrhizas.info/ecmf.html)); Wei\xc3\x9f, et al. 2016. New Phytologist 211;20-40 ((https://doi.org/10.1111/nph.13977)) (various guilds)'
fb871fb2a4a3e121ebd26004a3c7d8d3	0.0	0.0	0.0	0.0	68.0	73.0	0.0	0.0	0.0	0.0	0.0	0.0	67.0	0.0	0.0	8.0	0.0	0.0	0.0	0.0	0.0	0.0	0.0	0.0	k__Fungi; p__Mortierellomycota; c__Mortierellomycetes; o__Mortierellales; f__Mortierellaceae; g__Mortierella	Mortierella	13	Saprotroph-Symbiotroph	Endophyte-Litter Saprotroph-Soil Saprotroph-Undefined Saprotroph	Microfungus	NULL	Probable	Saprobic in soil and thus frequenctly isolated from soil and material contaminated with soil such as hay or rotten silage and spoil tips (Cannon & Kirk 2007)	b'Cannon PF, Kirk PM. 2007. Fungal Families of the World. CAB International, Cambridge (ISBN: 978-0851998275); Tedersoo L, et al. 2014. Science 346:e1256688 ((https://doi.org/10.1126/science.1256688)); Purahong W, et al. 2016. Molecular Ecology 25:4059-4074 ((https://doi.org/10.1111/mec.13739))'
81483104df13de162af183b49f48022d	0.0	0.0	107.0	84.0	0.0	0.0	0.0	0.0	17.0	0.0	7.0	0.0	0.0	0.0	0.0	0.0	0.0	0.0	0.0	0.0	0.0	0.0	0.0	0.0	k__Fungi; p__Ascomycota; c__Leotiomycetes; o__Helotiales; f__Myxotrichaceae; g__Oidiodendron; s__Oidiodendron_sp	Oidiodendron	13	Pathotroph-Symbiotroph	Ericoid Mycorrhizal	Microfungus	NULL	Probable	Dark Septate Endophyte	b'Newsham KK. 2011. New Phytologist 190:783-793 ((https://doi.org/10.1111/j.1469-8137.2010.03611.x)) (as dark septate root endophytes)'
17e537e2ee74b4de2fcdf395137f0b31	31.0	51.0	26.0	24.0	0.0	0.0	0.0	0.0	14.0	68.0	0.0	0.0	0.0	0.0	0.0	0.0	0.0	0.0	0.0	0.0	0.0	0.0	0.0	0.0	k__Fungi; p__Ascomycota; c__Dothideomycetes; o__Pleosporales; f__Dictyosporiaceae; g__Dictyosporiaceae_gen_Incertae_sedis; s__Dictyosporiaceae_sp	Dictyosporiaceae	9	Saprotroph	Undefined Saprotroph	Microfungus	NULL	Probable	NULL	b'Tedersoo L, et al. 2014. Science 346:e1256688 ((https://doi.org/10.1126/science.1256688))'
73b6dd21cc09aeebbc695bba9894925b	0.0	0.0	0.0	0.0	0.0	0.0	0.0	0.0	0.0	0.0	0.0	0.0	0.0	0.0	0.0	0.0	0.0	0.0	0.0	0.0	0.0	0.0	0.0	212.0	k__Fungi; p__Basidiomycota; c__Agaricomycetes; o__Russulales; f__Russulaceae; g__Russula; s__Russula_nigrovirens	Russula	13	Symbiotroph	Ectomycorrhizal	Agaricoid	NULL	Highly Probable	NULL	b'Rinaldi AC, et al. 2008. Fungal Diversity 33:1-45 ((http://www.fungaldiversity.org/fdp/sfdp/33-1.pdf)); Tedersoo L, et al. 2010. Mycorrhiza 20:217-263 ((https://doi.org/10.1007/s00572-009-0274-x)); http://mycorrhizas.info/ecmf.html ((http://mycorrhizas.info/ecmf.html))'
55d7633f871f2dd4b87af404e38354a0	0.0	0.0	0.0	0.0	0.0	0.0	0.0	0.0	0.0	0.0	0.0	0.0	0.0	0.0	0.0	0.0	0.0	211.0	0.0	0.0	0.0	0.0	0.0	0.0	k__Fungi; p__Basidiomycota; c__Geminibasidiomycetes; o__Geminibasidiales; f__Geminibasidiaceae; g__Geminibasidium; s__Geminibasidium_sp	Geminibasidium	13	Saprotroph	Undefined Saprotroph	NULL	NULL	Probable	NULL	b'Tedersoo L, et al. 2014. Science 346:e1256688 ((https://doi.org/10.1126/science.1256688))'
9f40b108932e7dffe2cd71615edc0ea6	0.0	0.0	0.0	0.0	0.0	0.0	77.0	77.0	0.0	0.0	0.0	0.0	0.0	0.0	57.0	0.0	0.0	0.0	0.0	0.0	0.0	0.0	0.0	0.0	k__Fungi; p__Ascomycota; c__Dothideomycetes; o__Mytilinidales; f__Gloniaceae; g__Cenococcum; s__Cenococcum_sp	Cenococcum	13	Symbiotroph	Ectomycorrhizal	NULL	NULL	Highly Probable	NULL	b'Tedersoo L, et al. 2014. Science 346:e1256688 ((https://doi.org/10.1126/science.1256688))'
3654e829b75ce451df833800cb332bf7	161.0	49.0	0.0	0.0	0.0	0.0	0.0	0.0	0.0	0.0	0.0	0.0	0.0	0.0	0.0	0.0	0.0	0.0	0.0	0.0	0.0	0.0	0.0	0.0	k__Fungi; p__Chytridiomycota; c__Rhizophydiomycetes; o__Rhizophydiales; f__Alphamycetaceae; g__Betamyces; s__Betamyces_sp	Betamyces	13	Pathotroph-Saprotroph	Plant Pathogen	Microfungus	NULL	Possible	Isolated from freshwater environments by pollen baiting (Letcher et al. 2012)	b'Letcher PM, et al. 2012. Nova Hedwigia 94:9-29 ((https://doi.org/10.1127/0029-5035/2012/0094-0009))'
a0367d6714ac1e1e2360dc3cecdd4ba6	35.0	42.0	18.0	27.0	0.0	0.0	0.0	0.0	0.0	21.0	0.0	8.0	0.0	8.0	17.0	11.0	22.0	0.0	0.0	0.0	0.0	0.0	0.0	0.0	k__Fungi; p__Ascomycota; c__Dothideomycetes; o__Mycosphaerellales; f__Mycosphaerellaceae	Mycosphaerellaceae	9	Pathotroph-Saprotroph	Plant Pathogen-Undefined Saprotroph	Microfungus	NULL	Probable	Biotrophic, necrotrophic or saprobic on various plant tissues (Cannon & Kirk 2007)	b'Cannon PF, Kirk PM. 2007. Fungal Families of the World. CAB International, Cambridge (ISBN: 978-0851998275)'
327838931b25caf5d8d23669f1c06eb3	0.0	0.0	0.0	0.0	0.0	0.0	0.0	0.0	0.0	0.0	208.0	0.0	0.0	0.0	0.0	0.0	0.0	0.0	0.0	0.0	0.0	0.0	0.0	0.0	k__Fungi; p__Basidiomycota; c__Agaricomycetes; o__Agaricales; f__Cortinariaceae; g__Cortinarius	Cortinarius	13	Symbiotroph	Ectomycorrhizal	Agaricoid	NULL	Highly Probable	NULL	b'Rinaldi AC, et al. 2008. Fungal Diversity 33:1-45 ((http://www.fungaldiversity.org/fdp/sfdp/33-1.pdf)); Tedersoo L, et al. 2010. Mycorrhiza 20:217-263 ((https://doi.org/10.1007/s00572-009-0274-x)); http://mycorrhizas.info/ecmf.html ((http://mycorrhizas.info/ecmf.html))'
b639eb1a75d83f4ab387fecc364d164a	0.0	0.0	0.0	0.0	0.0	0.0	0.0	0.0	0.0	0.0	0.0	0.0	0.0	0.0	0.0	0.0	208.0	0.0	0.0	0.0	0.0	0.0	0.0	0.0	k__Fungi; p__Basidiomycota; c__Tremellomycetes; o__Tremellales; f__Syzygosporaceae; g__Syzygospora; s__Syzygospora_effibulata	Syzygospora	13	Pathotroph	Fungal Parasite-Lichen Parasite	Tremelloid	NULL	Highly Probable	NULL	b'List compiled by John Plischke III ((https://goodmushroom.weebly.com/uploads/5/7/1/7/57176535/fungi_on_fungi_pdf_lq.pdf))'
fa1ad71eaa889e98dba696c2d0f426aa	0.0	0.0	0.0	0.0	0.0	0.0	0.0	0.0	207.0	0.0	0.0	0.0	0.0	0.0	0.0	0.0	0.0	0.0	0.0	0.0	0.0	0.0	0.0	0.0	k__Fungi; p__Basidiomycota; c__Agaricomycetes; o__Sebacinales; f__Sebacinaceae; g__Sebacina; s__Sebacina_sp	Sebacina	13	Symbiotroph	Ectomycorrhizal-Orchid Mycorrhizal-Root Associated Biotroph	NULL	NULL	Possible	NULL	b'Rinaldi AC, et al. 2008. Fungal Diversity 33:1-45 ((http://www.fungaldiversity.org/fdp/sfdp/33-1.pdf)); Tedersoo L, et al. 2010. Mycorrhiza 20:217-263 ((https://doi.org/10.1007/s00572-009-0274-x)) (pro parte); http://mycorrhizas.info/ecmf.html ((http://mycorrhizas.info/ecmf.html)); Wei\xc3\x9f, et al. 2016. New Phytologist 211;20-40 ((https://doi.org/10.1111/nph.13977)) (various guilds)'
ab17eb22f348bde5990d78f426cf90e0	0.0	0.0	0.0	0.0	0.0	8.0	30.0	30.0	0.0	0.0	52.0	0.0	0.0	0.0	0.0	0.0	0.0	0.0	41.0	28.0	3.0	12.0	2.0	0.0	k__Fungi; p__Ascomycota; c__Pezizomycetes; o__Pezizales; f__Tuberaceae; g__Tuber; s__Tuber_pseudosphaerosporum	Tuberaceae	9	Symbiotroph	Ectomycorrhizal	Gasteroid	Hypogeous	Probable	Common name - true truffle; Mycorrhizal with broadleaved trees, growing in the surface layer of soil and closely associated with roots. Highly specific pheromone-like chemicals are produced that play a role in dispersal by attracting mammals that uproot fruit bodies and ditribute spores (Cannon & Kirk 2007)	b'Cannon PF, Kirk PM. 2007. Fungal Families of the World. CAB International, Cambridge (ISBN: 978-0851998275)'
aef800e8304287e7f1c95dfc0db04de1	0.0	0.0	0.0	0.0	0.0	0.0	74.0	49.0	32.0	0.0	0.0	0.0	0.0	0.0	51.0	0.0	0.0	0.0	0.0	0.0	0.0	0.0	0.0	0.0	k__Fungi; p__Ascomycota; c__Eurotiomycetes; o__Chaetothyriales; f__Herpotrichiellaceae; g__Cladophialophora; s__Cladophialophora_minutissima	Cladophialophora	13	Saprotroph	Undefined Saprotroph	Microfungus	NULL	Probable	NULL	b'James TY, et al. 2006. Nature 443:818-822 ((https://doi.org/10.1038/nature05110))'
e6afa23c05a90978f3d7d0f840041f23	0.0	0.0	0.0	0.0	0.0	0.0	13.0	0.0	0.0	0.0	0.0	13.0	94.0	86.0	0.0	0.0	0.0	0.0	0.0	0.0	0.0	0.0	0.0	0.0	k__Fungi; p__Ascomycota; c__Leotiomycetes; o__Helotiales; f__Myxotrichaceae; g__Oidiodendron	Oidiodendron	13	Pathotroph-Symbiotroph	Ericoid Mycorrhizal	Microfungus	NULL	Probable	Dark Septate Endophyte	b'Newsham KK. 2011. New Phytologist 190:783-793 ((https://doi.org/10.1111/j.1469-8137.2010.03611.x)) (as dark septate root endophytes)'
27a46b22651a914dc381501e251fef85	0.0	0.0	0.0	0.0	0.0	0.0	0.0	90.0	0.0	0.0	0.0	0.0	0.0	88.0	27.0	0.0	0.0	0.0	0.0	0.0	0.0	0.0	0.0	0.0	k__Fungi; p__Basidiomycota; c__Agaricomycetes; o__Agaricales; f__Amanitaceae; g__Amanita	Amanita	13	Saprotroph-Symbiotroph	Ectomycorrhizal-Undefined Saprotroph	Agaricoid	NULL	Probable	Some members of the genus are deadly poisonous	b'Rinaldi AC, et al. 2008. Fungal Diversity 33:1-45 ((http://www.fungaldiversity.org/fdp/sfdp/33-1.pdf)); Tedersoo L, et al. 2010. Mycorrhiza 20:217-263 ((https://doi.org/10.1007/s00572-009-0274-x)); Wolfe BE, et al. 2012. PLoS ONE 7:e39597 ((https://doi.org/10.1371/journal.pone.0039597)); http://mycorrhizas.info/ecmf.html ((http://mycorrhizas.info/ecmf.html)); http://en.wikipedia.org/wiki/List_o…
feef1e5d81d5a702284a4dba930bf024	0.0	0.0	0.0	0.0	0.0	0.0	0.0	0.0	0.0	0.0	0.0	0.0	0.0	0.0	0.0	0.0	0.0	0.0	0.0	0.0	0.0	0.0	91.0	114.0	k__Fungi; p__Basidiomycota; c__Agaricomycetes; o__Russulales; f__Russulaceae; g__Russula; s__Russula_cyanoxantha	Russula	13	Symbiotroph	Ectomycorrhizal	Agaricoid	NULL	Highly Probable	NULL	b'Rinaldi AC, et al. 2008. Fungal Diversity 33:1-45 ((http://www.fungaldiversity.org/fdp/sfdp/33-1.pdf)); Tedersoo L, et al. 2010. Mycorrhiza 20:217-263 ((https://doi.org/10.1007/s00572-009-0274-x)); http://mycorrhizas.info/ecmf.html ((http://mycorrhizas.info/ecmf.html))'
817fe646d83c40cdaa346f3c138ee48b	40.0	49.0	0.0	0.0	0.0	0.0	0.0	0.0	0.0	115.0	0.0	0.0	0.0	0.0	0.0	0.0	0.0	0.0	0.0	0.0	0.0	0.0	0.0	0.0	k__Fungi; p__Basidiomycota; c__Agaricomycetes; o__Agaricales; f__Agaricaceae; g__Leucoagaricus; s__Leucoagaricus_sp	Leucoagaricus	13	Saprotroph	Undefined Saprotroph	Agaricoid	NULL	Probable	NULL	b'Tedersoo L, et al. 2014. Science 346:e1256688 ((https://doi.org/10.1126/science.1256688))'
9863e4d868a22dba759b2bd54f69569d	0.0	0.0	0.0	0.0	0.0	0.0	0.0	0.0	0.0	0.0	0.0	0.0	0.0	0.0	0.0	0.0	0.0	0.0	0.0	0.0	59.0	144.0	0.0	0.0	k__Fungi; p__Basidiomycota; c__Agaricomycetes; o__Cantharellales; f__Ceratobasidiaceae; g__Ceratobasidium; s__Ceratobasidium_sp	Ceratobasidium	13	Pathotroph-Saprotroph-Symbiotroph	Endomycorrhizal-Plant Pathogen-Undefined Saprotroph	Corticioid-Microfungus	NULL	Possible	Best known as plant pathogens, but also saprobic. Species are endomycorrhizal with a wide range of plant roots - especially of Orchidaceae but also even bryophytes (Cannon & Kirk 2007)	b'Cannon PF, Kirk PM. 2007. Fungal Families of the World. CAB International, Cambridge (ISBN: 978-0851998275); Tedersoo L, et al. 2014. Science 346:e1256688 ((https://doi.org/10.1126/science.1256688))'
edcc1ae6ffba8fae6da1a285d1f0e832	0.0	0.0	0.0	0.0	0.0	0.0	0.0	0.0	0.0	0.0	0.0	0.0	0.0	0.0	0.0	0.0	0.0	0.0	152.0	0.0	0.0	0.0	0.0	51.0	k__Fungi; p__Basidiomycota; c__Microbotryomycetes; o__Leucosporidiales; f__Leucosporidiaceae; g__Leucosporidium; s__Leucosporidium_sp	Leucosporidium	13	Saprotroph	Soil Saprotroph-Undefined Saprotroph	Yeast	NULL	Probable	A yeast from fruit (Barnett & Buhagiar 1971; Syn. Candida-Leucosporidiella-Rhodotorula-Torulopsis-Vanrijia spp.);Isolated from permafrost soil (Golubev 1998; Syn. Leucosporidium/Rhodotorula spp.)	b'Barnett JA, Buhagiar RWM. 1971. Journal of General Microbiology 67:233-238 ((https://doi.org/10.1099/00221287-67-2-233)); Golubev WI. 1998. Mikologiya i Fitopatologiya 32:8-13 ((https://www.binran.ru/files/journals/MiF/MiF_1998_32_3.pdf))'
1e04d560d0dcb058f56193c2ef5901d3	0.0	0.0	0.0	0.0	0.0	0.0	0.0	0.0	0.0	0.0	0.0	0.0	0.0	0.0	0.0	0.0	0.0	0.0	0.0	0.0	0.0	0.0	202.0	0.0	k__Fungi; p__Ascomycota; c__Sordariomycetes; o__Hypocreales; f__Hypocreaceae; g__Trichoderma	Trichoderma	13	Pathotroph-Saprotroph-Symbiotroph	Animal Pathogen-Endophyte-Epiphyte-Fungal Parasite-Plant Pathogen-Wood Saprotroph	Microfungus	Soft Rot	Probable	Cause of soft-rot (Seehann et al. 1975); Likely opportunistic human pathogen (Irinyi et al. 2015); Endophyte detection method-culture (Busby et al. 2016)	b'Seehann G, et al. 1975. List of Fungi in Soft-Rot Tissue Tests. Institute fur Holzbiologie und Holzschutz, Bundesforschungsanstalt fur Forst - und Holzwirtshaft, Hamburg - Lohbrugge, Germany; Andrews JH, et al. 1983. Phytopathology 73228-234; Hanada RE, et al. 2010. Fungal Biology 114:901-910 ((https://doi.org/10.1016/j.funbio.2010.08.006)); Costa IPMW, et al. 2012. Mycotaxon 119:e26 ((http://m…
451886127daf918960e845ed60fb837b	0.0	0.0	0.0	0.0	0.0	0.0	0.0	0.0	0.0	0.0	14.0	0.0	0.0	0.0	0.0	0.0	0.0	0.0	0.0	0.0	72.0	116.0	0.0	0.0	k__Fungi; p__Basidiomycota; c__Agaricomycetes; o__Thelephorales; f__Thelephoraceae; g__Thelephora; s__Thelephora_sp	Thelephoraceae	9	Saprotroph-Symbiotroph	Ectomycorrhizal-Undefined Saprotroph	Clavarioid	NULL	Probable	On the ground, on soil, a few on wood. At least some speices ectomycorrhizal (Cannon & Kirk 2007)	b'Cannon PF, Kirk PM. 2007. Fungal Families of the World. CAB International, Cambridge (ISBN: 978-0851998275)'
4cd7e12d82288c1e4dd9e61a3b2828af	0.0	0.0	0.0	0.0	0.0	0.0	0.0	0.0	0.0	0.0	0.0	79.0	123.0	0.0	0.0	0.0	0.0	0.0	0.0	0.0	0.0	0.0	0.0	0.0	k__Fungi; p__Mortierellomycota; c__Mortierellomycetes; o__Mortierellales; f__Mortierellaceae; g__Mortierella; s__Mortierella_pulchella	Mortierella	13	Saprotroph-Symbiotroph	Endophyte-Litter Saprotroph-Soil Saprotroph-Undefined Saprotroph	Microfungus	NULL	Probable	Saprobic in soil and thus frequenctly isolated from soil and material contaminated with soil such as hay or rotten silage and spoil tips (Cannon & Kirk 2007)	b'Cannon PF, Kirk PM. 2007. Fungal Families of the World. CAB International, Cambridge (ISBN: 978-0851998275); Tedersoo L, et al. 2014. Science 346:e1256688 ((https://doi.org/10.1126/science.1256688)); Purahong W, et al. 2016. Molecular Ecology 25:4059-4074 ((https://doi.org/10.1111/mec.13739))'
e8f479f96a032abd1f242298d13d54d5	0.0	0.0	0.0	0.0	75.0	127.0	0.0	0.0	0.0	0.0	0.0	0.0	0.0	0.0	0.0	0.0	0.0	0.0	0.0	0.0	0.0	0.0	0.0	0.0	k__Fungi; p__Ascomycota; c__Eurotiomycetes; o__Chaetothyriales; f__Herpotrichiellaceae; g__Capronia; s__Capronia_sp	Capronia	13	Symbiotroph	Endophyte	Facultative Yeast	NULL	Highly Probable	Dark Septate Endophyte, known from plant roots.	b'Tedersoo L, et al. 2014. Science 346:e1256688 ((https://doi.org/10.1126/science.1256688))'
ccb439de2747a748d3af643478c2beb9	0.0	0.0	0.0	0.0	0.0	0.0	0.0	0.0	0.0	0.0	0.0	0.0	0.0	0.0	0.0	6.0	195.0	0.0	0.0	0.0	0.0	0.0	0.0	0.0	k__Fungi; p__Basidiomycota; c__Agaricomycetes; o__Agaricales; f__Entolomataceae	Entolomataceae	9	Pathotroph-Saprotroph-Symbiotroph	Ectomycorrhizal-Fungal Parasite-Soil Saprotroph-Undefined Saprotroph	Agaricoid	NULL	Possible	Saprobic or ectomycorrhizal, in both broadleaved and coniferous forests; a few species associated with other substrata such as dung and mosses (Cannon & Kirk 2007)	b'Cannon PF, Kirk PM. 2007. Fungal Families of the World. CAB International, Cambridge (ISBN: 978-0851998275); List compiled by John Plischke III ((https://goodmushroom.weebly.com/uploads/5/7/1/7/57176535/fungi_on_fungi_pdf_lq.pdf))'
697bb521c5cdd0bc7e126c1d86cca5b2	0.0	0.0	0.0	0.0	0.0	0.0	0.0	0.0	0.0	0.0	0.0	0.0	111.0	0.0	0.0	89.0	0.0	0.0	0.0	0.0	0.0	0.0	0.0	0.0	k__Fungi; p__Basidiomycota; c__Agaricomycetes; o__Thelephorales; f__Thelephoraceae; g__Thelephora; s__Thelephora_alnii	Thelephoraceae	9	Saprotroph-Symbiotroph	Ectomycorrhizal-Undefined Saprotroph	Clavarioid	NULL	Probable	On the ground, on soil, a few on wood. At least some speices ectomycorrhizal (Cannon & Kirk 2007)	b'Cannon PF, Kirk PM. 2007. Fungal Families of the World. CAB International, Cambridge (ISBN: 978-0851998275)'
5c24d3a96e03f34fa5323df023c59903	0.0	0.0	0.0	0.0	0.0	0.0	0.0	0.0	0.0	0.0	0.0	0.0	0.0	0.0	0.0	0.0	0.0	199.0	0.0	0.0	0.0	0.0	0.0	0.0	k__Fungi; p__Basidiomycota; c__Agaricomycetes; o__Russulales; f__Russulaceae; g__Russula; s__Russula_griseostipitata	Russula	13	Symbiotroph	Ectomycorrhizal	Agaricoid	NULL	Highly Probable	NULL	b'Rinaldi AC, et al. 2008. Fungal Diversity 33:1-45 ((http://www.fungaldiversity.org/fdp/sfdp/33-1.pdf)); Tedersoo L, et al. 2010. Mycorrhiza 20:217-263 ((https://doi.org/10.1007/s00572-009-0274-x)); http://mycorrhizas.info/ecmf.html ((http://mycorrhizas.info/ecmf.html))'
5601d816cd87b4f71d839baa9f9446a5	0.0	0.0	0.0	0.0	0.0	0.0	0.0	0.0	0.0	0.0	0.0	0.0	0.0	0.0	198.0	0.0	0.0	0.0	0.0	0.0	0.0	0.0	0.0	0.0	k__Fungi; p__Basidiomycota; c__Agaricomycetes; o__Agaricales; f__Hydnangiaceae; g__Laccaria; s__Laccaria_versiformis	Laccaria	13	Symbiotroph	Ectomycorrhizal	Agaricoid	NULL	Highly Probable	NULL	b'Rinaldi AC, et al. 2008. Fungal Diversity 33:1-45 ((http://www.fungaldiversity.org/fdp/sfdp/33-1.pdf)); Tedersoo L, et al. 2010. Mycorrhiza 20:217-263 ((https://doi.org/10.1007/s00572-009-0274-x)); http://mycorrhizas.info/ecmf.html ((http://mycorrhizas.info/ecmf.html))'
bd0a76e1c2da538a29019611709aeb2b	0.0	0.0	0.0	0.0	0.0	0.0	0.0	0.0	0.0	0.0	0.0	0.0	0.0	0.0	0.0	0.0	0.0	198.0	0.0	0.0	0.0	0.0	0.0	0.0	k__Fungi; p__Basidiomycota; c__Agaricomycetes; o__Sebacinales; f__Sebacinaceae; g__Sebacina; s__Sebacina_sp	Sebacina	13	Symbiotroph	Ectomycorrhizal-Orchid Mycorrhizal-Root Associated Biotroph	NULL	NULL	Possible	NULL	b'Rinaldi AC, et al. 2008. Fungal Diversity 33:1-45 ((http://www.fungaldiversity.org/fdp/sfdp/33-1.pdf)); Tedersoo L, et al. 2010. Mycorrhiza 20:217-263 ((https://doi.org/10.1007/s00572-009-0274-x)) (pro parte); http://mycorrhizas.info/ecmf.html ((http://mycorrhizas.info/ecmf.html)); Wei\xc3\x9f, et al. 2016. New Phytologist 211;20-40 ((https://doi.org/10.1111/nph.13977)) (various guilds)'
8558a390976c157082e6484afa7b131c	0.0	0.0	0.0	0.0	0.0	22.0	0.0	0.0	35.0	0.0	0.0	0.0	11.0	0.0	0.0	0.0	61.0	0.0	0.0	0.0	50.0	17.0	0.0	0.0	k__Fungi; p__Glomeromycota; c__Glomeromycetes; o__Glomerales; f__Glomeraceae; g__Glomus; s__Glomus_sp	Glomus	13	Symbiotroph	Arbuscular Mycorrhizal	NULL	NULL	Highly Probable	NULL	b'Redecker D, et al. 2013. Mycorrhiza 23:515-531 ((https://doi.org/10.1007/s00572-013-0486-y))'
df50bd4e61f82dbd7b38655d4a72bc69	108.0	0.0	0.0	0.0	0.0	0.0	0.0	0.0	0.0	88.0	0.0	0.0	0.0	0.0	0.0	0.0	0.0	0.0	0.0	0.0	0.0	0.0	0.0	0.0	k__Fungi; p__Ascomycota; c__Leotiomycetes; o__Helotiales; f__Helotiales_fam_Incertae_sedis; g__Mycoarthris; s__Mycoarthris_sp	Mycoarthris	13	Saprotroph	Undefined Saprotroph	NULL	NULL	Probable	NULL	b'Tedersoo L, et al. 2014. Science 346:e1256688 ((https://doi.org/10.1126/science.1256688))'
e53ad831f0027154f1aa802d8bfd5be4	0.0	0.0	0.0	0.0	0.0	0.0	0.0	0.0	0.0	0.0	0.0	194.0	0.0	0.0	0.0	0.0	0.0	0.0	0.0	0.0	0.0	0.0	0.0	0.0	k__Fungi; p__Basidiomycota; c__Agaricomycetes; o__Russulales; f__Russulaceae; g__Lactifluus; s__Lactifluus_glaucescens	Lactifluus	13	Symbiotroph	Ectomycorrhizal	Agaricoid	NULL	Highly Probable	NULL	b'List compiled by Sara Branco with input from Nhu Nguyen and Else Vellinga'
fc2adb2a8b1531eade7421e062741932	94.0	72.0	0.0	0.0	0.0	0.0	0.0	0.0	0.0	28.0	0.0	0.0	0.0	0.0	0.0	0.0	0.0	0.0	0.0	0.0	0.0	0.0	0.0	0.0	k__Fungi; p__Ascomycota; c__Sordariomycetes; o__Glomerellales; f__Plectosphaerellaceae; g__Gibellulopsis; s__Gibellulopsis_piscis	Gibellulopsis	13	Pathotroph	Plant Pathogen	NULL	NULL	Probable	NULL	b'Tedersoo L, et al. 2014. Science 346:e1256688 ((https://doi.org/10.1126/science.1256688))'
49b631c653d419d4421bdcdd38b4dede	0.0	0.0	0.0	0.0	28.0	165.0	0.0	0.0	0.0	0.0	0.0	0.0	0.0	0.0	0.0	0.0	0.0	0.0	0.0	0.0	0.0	0.0	0.0	0.0	k__Fungi; p__Ascomycota; c__Eurotiomycetes; o__Chaetothyriales; f__Herpotrichiellaceae; g__Capronia; s__Capronia_sp	Capronia	13	Symbiotroph	Endophyte	Facultative Yeast	NULL	Highly Probable	Dark Septate Endophyte, known from plant roots.	b'Tedersoo L, et al. 2014. Science 346:e1256688 ((https://doi.org/10.1126/science.1256688))'
1b5206dba776d6d9976aa4c7106c26a7	0.0	0.0	0.0	0.0	0.0	0.0	0.0	0.0	0.0	0.0	191.0	0.0	0.0	0.0	0.0	0.0	0.0	0.0	0.0	0.0	0.0	0.0	0.0	0.0	k__Fungi; p__Basidiomycota; c__Agaricomycetes; o__Atheliales; f__Pilodermataceae; g__Piloderma; s__Piloderma_sp	Piloderma	13	Symbiotroph	Ectomycorrhizal	Corticioid	NULL	Highly Probable	NULL	b'Rinaldi AC, et al. 2008. Fungal Diversity 33:1-45 ((http://www.fungaldiversity.org/fdp/sfdp/33-1.pdf)); Tedersoo L, et al. 2010. Mycorrhiza 20:217-263 ((https://doi.org/10.1007/s00572-009-0274-x)); http://mycorrhizas.info/ecmf.html ((http://mycorrhizas.info/ecmf.html))'
8728e5506172ee5ea09d37aa34b312ac	0.0	0.0	0.0	0.0	0.0	0.0	0.0	0.0	0.0	0.0	0.0	0.0	0.0	0.0	0.0	0.0	0.0	0.0	190.0	0.0	0.0	0.0	0.0	0.0	k__Fungi; p__Ascomycota; c__Leotiomycetes; o__Helotiales; f__Hyaloscyphaceae	Hyaloscyphaceae	9	Saprotroph	Plant Saprotroph-Wood Saprotroph	Microfungus	NULL	Probable	Saprobic on woody and herbaceous material (Cannon & Kirk 2007)	b'Cannon PF, Kirk PM. 2007. Fungal Families of the World. CAB International, Cambridge (ISBN: 978-0851998275)'
03a70bf0a5e3f185a6eb29c47fe4d4b2	0.0	0.0	0.0	0.0	0.0	0.0	0.0	0.0	0.0	0.0	0.0	0.0	0.0	189.0	0.0	0.0	0.0	0.0	0.0	0.0	0.0	0.0	0.0	0.0	k__Fungi; p__Basidiomycota; c__Agaricomycetes; o__Agaricales; f__Inocybaceae; g__Inocybe; s__Inocybe_sp	Inocybe	13	Symbiotroph	Ectomycorrhizal	Agaricoid	NULL	Highly Probable	Sensu stricto (Matheny 2009).	b'Rinaldi AC, et al. 2008. Fungal Diversity 33:1-45 ((http://www.fungaldiversity.org/fdp/sfdp/33-1.pdf)); Matheny PB. 2009. McIlvainea 18:11-21 ((https://namyco.org/docs/3_Matheny.pdf)); Tedersoo L, et al. 2010. Mycorrhiza 20:217-263 ((https://doi.org/10.1007/s00572-009-0274-x)); http://mycorrhizas.info/ecmf.html ((http://mycorrhizas.info/ecmf.html))'
fd99dde8674229db3180faa45fe0461c	0.0	0.0	0.0	0.0	0.0	0.0	0.0	0.0	0.0	0.0	0.0	0.0	189.0	0.0	0.0	0.0	0.0	0.0	0.0	0.0	0.0	0.0	0.0	0.0	k__Fungi; p__Basidiomycota; c__Agaricomycetes; o__Trechisporales; f__Hydnodontaceae; g__Trechispora; s__Trechispora_sp	Trechispora	13	Saprotroph	Wood Saprotroph	Corticioid	White Rot	Highly Probable	NULL	b'Gilbertson RL, Ryvarden L. 1987-1987. North American Polypores. Fungiflora, Oslo (ISBN: 978-0945345060); Rinaldi AC, et al. 2008. Fungal Diversity 33:1-45 ((http://www.fungaldiversity.org/fdp/sfdp/33-1.pdf)) (as Uncertain); Tedersoo L, et al. 2010. Mycorrhiza 20:217-263 ((https://doi.org/10.1007/s00572-009-0274-x)) (as not ECM).'
05771b075e0701a0ef720fc2a7a6273f	0.0	0.0	111.0	76.0	0.0	0.0	0.0	0.0	0.0	0.0	0.0	0.0	0.0	0.0	0.0	0.0	0.0	0.0	0.0	0.0	0.0	0.0	0.0	0.0	k__Fungi; p__Basidiomycota; c__Agaricomycetes; o__Agaricales; f__Entolomataceae; g__Entoloma; s__Entoloma_terreum	Entoloma	13	Pathotroph-Saprotroph-Symbiotroph	Ectomycorrhizal-Fungal Parasite-Soil Saprotroph-Undefined Saprotroph	Agaricoid	NULL	Possible	NULL	b'Rinaldi AC, et al. 2008. Fungal Diversity 33:1-45 ((http://www.fungaldiversity.org/fdp/sfdp/33-1.pdf)) (as ECM/not ECM); Tedersoo L, et al. 2010. Mycorrhiza 20:217-263 ((https://doi.org/10.1007/s00572-009-0274-x; sensu stricto)); http://mycorrhizas.info/ecmf.html ((http://mycorrhizas.info/ecmf.html)) ((as ECM/not ECM))'
b8d2379b80b913c7f37328df989acdf2	0.0	0.0	0.0	0.0	0.0	0.0	79.0	67.0	0.0	0.0	0.0	0.0	0.0	0.0	41.0	0.0	0.0	0.0	0.0	0.0	0.0	0.0	0.0	0.0	k__Fungi; p__Basidiomycota; c__Agaricomycetes; o__Polyporales; f__Ganodermataceae	Ganodermataceae	9	Pathotroph-Saprotroph	Plant Pathogen-Wood Saprotroph	Polyporoid	White Rot	Probable	Lignicolous, causing sometimes agressive white rots of timber (Cannon & Kirk 2007)	b'Cannon PF, Kirk PM. 2007. Fungal Families of the World. CAB International, Cambridge (ISBN: 978-0851998275)'
0b28a18d34440959d92893c07ef761ce	0.0	0.0	23.0	0.0	0.0	0.0	33.0	18.0	20.0	0.0	0.0	0.0	0.0	18.0	0.0	23.0	24.0	0.0	0.0	27.0	0.0	0.0	0.0	0.0	k__Fungi; p__Basidiomycota; c__Agaricomycetes; o__Agaricales; f__Lycoperdaceae; g__Lycoperdon; s__Lycoperdon_sp	Lycoperdon	13	Saprotroph	Undefined Saprotroph	Gasteroid	NULL	Probable	Common name - puffball	b'Grgurinovic CA, Simpson JA. 2001. Fungal Diversity 8:97-127 ((http://www.fungaldiversity.org/fdp/sfdp/FD_8_97-127.pdf)); Tedersoo L, et al. 2014. Science 346:e1256688 ((https://doi.org/10.1126/science.1256688))'
de377695e60b05d1decd0ee44172f388	0.0	0.0	0.0	0.0	0.0	0.0	8.0	12.0	10.0	0.0	4.0	16.0	29.0	0.0	13.0	31.0	14.0	17.0	22.0	0.0	10.0	0.0	0.0	0.0	k__Fungi; p__Mortierellomycota; c__Mortierellomycetes; o__Mortierellales; f__Mortierellaceae; g__Mortierella; s__Mortierella_macrocystis	Mortierella	13	Saprotroph-Symbiotroph	Endophyte-Litter Saprotroph-Soil Saprotroph-Undefined Saprotroph	Microfungus	NULL	Probable	Saprobic in soil and thus frequenctly isolated from soil and material contaminated with soil such as hay or rotten silage and spoil tips (Cannon & Kirk 2007)	b'Cannon PF, Kirk PM. 2007. Fungal Families of the World. CAB International, Cambridge (ISBN: 978-0851998275); Tedersoo L, et al. 2014. Science 346:e1256688 ((https://doi.org/10.1126/science.1256688)); Purahong W, et al. 2016. Molecular Ecology 25:4059-4074 ((https://doi.org/10.1111/mec.13739))'
d1c139c11be406c4a8755bb2ebcd6adf	0.0	0.0	0.0	0.0	67.0	118.0	0.0	0.0	0.0	0.0	0.0	0.0	0.0	0.0	0.0	0.0	0.0	0.0	0.0	0.0	0.0	0.0	0.0	0.0	k__Fungi; p__Ascomycota; c__Eurotiomycetes; o__Chaetothyriales; f__Herpotrichiellaceae; g__Herpotrichiellaceae_gen_Incertae_sedis; s__Herpotrichiellaceae_sp	Herpotrichiellaceae	9	Pathotroph-Saprotroph	Animal Pathogen-Fungal Parasite-Undefined Saprotroph	Facultative Yeast-Microfungus	NULL	Probable	Mostly saprobic on plants or other fungi, isolated from soil etc., and from medical sources (Cannon & Kirk 2007)	b'Cannon PF, Kirk PM. 2007. Fungal Families of the World. CAB International, Cambridge (ISBN: 978-0851998275)'
673e91757f47811e913beca46129e23a	0.0	0.0	0.0	0.0	0.0	0.0	0.0	0.0	0.0	0.0	0.0	0.0	0.0	0.0	0.0	0.0	0.0	0.0	184.0	0.0	0.0	0.0	0.0	0.0	k__Fungi; p__Basidiomycota; c__Agaricomycetes; o__Sebacinales; f__Sebacinaceae; g__Sebacina; s__Sebacina_sp	Sebacina	13	Symbiotroph	Ectomycorrhizal-Orchid Mycorrhizal-Root Associated Biotroph	NULL	NULL	Possible	NULL	b'Rinaldi AC, et al. 2008. Fungal Diversity 33:1-45 ((http://www.fungaldiversity.org/fdp/sfdp/33-1.pdf)); Tedersoo L, et al. 2010. Mycorrhiza 20:217-263 ((https://doi.org/10.1007/s00572-009-0274-x)) (pro parte); http://mycorrhizas.info/ecmf.html ((http://mycorrhizas.info/ecmf.html)); Wei\xc3\x9f, et al. 2016. New Phytologist 211;20-40 ((https://doi.org/10.1111/nph.13977)) (various guilds)'
ff8f49328fe17a7dd4b53332957f2d81	0.0	0.0	22.0	22.0	0.0	0.0	0.0	0.0	139.0	0.0	0.0	0.0	0.0	0.0	0.0	0.0	0.0	0.0	0.0	0.0	0.0	0.0	0.0	0.0	k__Fungi; p__Basidiomycota; c__Agaricomycetes; o__Agaricales; f__Mycenaceae; g__Mycena; s__Mycena_pura	Mycena	13	Pathotroph-Saprotroph	Leaf Saprotroph-Plant Pathogen-Undefined Saprotroph-Wood Saprotroph	Agaricoid	NULL	Probable	NULL	b'Grgurinovic CA, Simpson JA. 2001. Fungal Diversity 8:97-127 ((http://www.fungaldiversity.org/fdp/sfdp/FD_8_97-127.pdf)); Tedersoo L, et al. 2014. Science 346:e1256688 ((https://doi.org/10.1126/science.1256688)); The American Phytopathological Society Common Names of Plant Diseases ((http://www.apsnet.org/publications/commonnames/Pages/default.aspx))'
1f0eb656cccd2a18b5ff73186c53d642	0.0	0.0	0.0	0.0	0.0	0.0	0.0	0.0	0.0	0.0	0.0	0.0	0.0	0.0	0.0	0.0	0.0	182.0	0.0	0.0	0.0	0.0	0.0	0.0	k__Fungi; p__Basidiomycota; c__Agaricomycetes; o__Thelephorales; f__Thelephoraceae; g__Tomentella	Tomentella	13	Symbiotroph	Ectomycorrhizal	Corticioid	NULL	Highly Probable	NULL	b'Rinaldi AC, et al. 2008. Fungal Diversity 33:1-45 ((http://www.fungaldiversity.org/fdp/sfdp/33-1.pdf)); Tedersoo L, et al. 2010. Mycorrhiza 20:217-263 ((https://doi.org/10.1007/s00572-009-0274-x)); http://mycorrhizas.info/ecmf.html ((http://mycorrhizas.info/ecmf.html))'
e599e1b62941faf84fd6f9f65cca3b04	0.0	0.0	0.0	0.0	0.0	0.0	0.0	0.0	0.0	0.0	0.0	50.0	0.0	36.0	0.0	83.0	12.0	0.0	0.0	0.0	0.0	0.0	0.0	0.0	k__Fungi; p__Mortierellomycota; c__Mortierellomycetes; o__Mortierellales; f__Mortierellaceae; g__Gryganskiella; s__Gryganskiella_cystojenkinii	Mortierellaceae	9	Saprotroph-Symbiotroph	Endophyte-Litter Saprotroph-Soil Saprotroph-Undefined Saprotroph	Microfungus	NULL	Possible	Saprobic in soil and thus frequenctly isolated from soil and material contaminated with soil such as hay or rotten silage and spoil tips (Cannon & Kirk 2007)	b'Cannon PF, Kirk PM. 2007. Fungal Families of the World. CAB International, Cambridge (ISBN: 978-0851998275); Purahong W, et al. 2016. Molecular Ecology 25:4059-4074 ((https://doi.org/10.1111/mec.13739))'
f4f997009a87e50001d92c7c3f5a1ee9	0.0	0.0	41.0	36.0	0.0	0.0	0.0	0.0	103.0	0.0	0.0	0.0	0.0	0.0	0.0	0.0	0.0	0.0	0.0	0.0	0.0	0.0	0.0	0.0	k__Fungi; p__Ascomycota; c__Sordariomycetes; o__Chaetosphaeriales; f__Chaetosphaeriaceae; g__Chloridium; s__Chloridium_sp	Chloridium	13	Pathotroph-Saprotroph-Symbiotroph	Ectomycorrhizal-Endophyte-Plant Pathogen-Wood Saprotroph	Microfungus	NULL	Possible	NULL	b'Duncan CG, Eslyn WE. 1966. Mycologia 58:642-645 ((https://doi.org/10.2307/3757045)); Jumpponen A, Trappe J. 1998. New Phytologist 140:295-310 ((https://doi.org/10.1046/j.1469-8137.1998.00265.x)); Rinaldi AC, et al. 2008. Fungal Diversity 33:1-45 ((http://www.fungaldiversity.org/fdp/sfdp/33-1.pdf)); Tedersoo L, et al. 2014. Science 346:e1256688 ((https://doi.org/10.1126/science.1256688))'
1154f3ea2861b7f25a46a36df51848b8	0.0	0.0	0.0	0.0	0.0	0.0	0.0	0.0	0.0	0.0	0.0	0.0	0.0	179.0	0.0	0.0	0.0	0.0	0.0	0.0	0.0	0.0	0.0	0.0	k__Fungi; p__Basidiomycota; c__Agaricomycetes; o__Agaricales	Agaricales	7	Pathotroph-Saprotroph-Symbiotroph	Bryophyte Parasite-Dung Saprotroph-Ectomycorrhizal-Fungal Parasite-Leaf Saprotroph-Plant Parasite-Undefined Saprotroph-Wood Saprotroph	Agaricoid-Gasteroid-Microfungus-Secotioid-Yeast	NULL	Possible	Mushrooms and toadstools, Gill fungi, Agarics... lignicolous, sometimes muscicolous or fungicolous, saprobic, mycorrhizal, rarely parasitic on plants or fungi (Kirk et al. 2008)	b'Kirk PM et al. 2008. Dictionary of the Fungi. Tenth Edition. CAB International, Wallingford (ISBN: 978-0851998268)'
53a187d3fdcc6fd8772cc0077efa46e4	0.0	0.0	0.0	0.0	0.0	0.0	50.0	30.0	0.0	0.0	0.0	31.0	0.0	0.0	24.0	32.0	8.0	0.0	0.0	0.0	0.0	0.0	0.0	0.0	k__Fungi; p__Basidiomycota; c__Agaricomycetes; o__Polyporales; f__Ganodermataceae; g__Ganoderma; s__Ganoderma_carnosum	Ganoderma	13	Pathotroph-Saprotroph	Plant Pathogen-Wood Saprotroph	Polyporoid	White Rot	Highly Probable	Lignicolous, causing sometimes agressive white rots of timber (Cannon & Kirk 2007)	b'Gilbertson RL, Ryvarden L. 1987-1987. North American Polypores. Fungiflora, Oslo (ISBN: 978-0945345060); Cannon PF, Kirk PM. 2007. Fungal Families of the World. CAB International, Cambridge (ISBN: 978-0851998275)'
dc380f08d54ae00ef5b79db336fb8db8	0.0	0.0	0.0	0.0	0.0	0.0	0.0	0.0	0.0	0.0	0.0	81.0	53.0	41.0	0.0	0.0	0.0	0.0	0.0	0.0	0.0	0.0	0.0	0.0	k__Fungi; p__Ascomycota; c__Sordariomycetes; o__Hypocreales; f__Hypocreaceae; g__Trichoderma; s__Trichoderma_fertile	Trichoderma	13	Pathotroph-Saprotroph-Symbiotroph	Animal Pathogen-Endophyte-Epiphyte-Fungal Parasite-Plant Pathogen-Wood Saprotroph	Microfungus	Soft Rot	Probable	Cause of soft-rot (Seehann et al. 1975); Likely opportunistic human pathogen (Irinyi et al. 2015); Endophyte detection method-culture (Busby et al. 2016)	b'Seehann G, et al. 1975. List of Fungi in Soft-Rot Tissue Tests. Institute fur Holzbiologie und Holzschutz, Bundesforschungsanstalt fur Forst - und Holzwirtshaft, Hamburg - Lohbrugge, Germany; Andrews JH, et al. 1983. Phytopathology 73228-234; Hanada RE, et al. 2010. Fungal Biology 114:901-910 ((https://doi.org/10.1016/j.funbio.2010.08.006)); Costa IPMW, et al. 2012. Mycotaxon 119:e26 ((http://m…
9b09e3a4c27d13f55a16323a0d2646b2	0.0	0.0	0.0	0.0	0.0	0.0	12.0	90.0	0.0	0.0	0.0	0.0	0.0	72.0	0.0	0.0	0.0	0.0	0.0	0.0	0.0	0.0	0.0	0.0	k__Fungi; p__Basidiomycota; c__Agaricomycetes; o__Agaricales; f__Amanitaceae; g__Amanita; s__Amanita_vaginata	Amanita	13	Saprotroph-Symbiotroph	Ectomycorrhizal-Undefined Saprotroph	Agaricoid	NULL	Probable	Some members of the genus are deadly poisonous	b'Rinaldi AC, et al. 2008. Fungal Diversity 33:1-45 ((http://www.fungaldiversity.org/fdp/sfdp/33-1.pdf)); Tedersoo L, et al. 2010. Mycorrhiza 20:217-263 ((https://doi.org/10.1007/s00572-009-0274-x)); Wolfe BE, et al. 2012. PLoS ONE 7:e39597 ((https://doi.org/10.1371/journal.pone.0039597)); http://mycorrhizas.info/ecmf.html ((http://mycorrhizas.info/ecmf.html)); http://en.wikipedia.org/wiki/List_o…
d8f4ea247610614af67e1a3a39304339	0.0	0.0	0.0	0.0	6.0	0.0	0.0	0.0	92.0	0.0	19.0	0.0	0.0	0.0	0.0	0.0	36.0	0.0	21.0	0.0	0.0	0.0	0.0	0.0	k__Fungi; p__Ascomycota; c__Dothideomycetes; o__Pleosporales; f__Cucurbitariaceae; g__Pyrenochaetopsis; s__Pyrenochaetopsis_sp	Pyrenochaetopsis	13	Pathotroph-Saprotroph-Symbiotroph	Endophyte-Lichen Parasite-Undefined Saprotroph	Microfungus	NULL	Possible	NULL	b'Tedersoo L, et al. 2014. Science 346:e1256688 ((https://doi.org/10.1126/science.1256688)); Massimo NC, et al. 2015. Microbial Ecology 70:61-76 ((https://doi.org/10.1007/s00248-014-0563-6)); Lawrey JD, Diederich P. 2016. http://www.lichenicolous.net (accessed 24 May 2017) ((http://www.lichenicolous.net))'
ffdca714161e08977a81af4a8bb3617f	0.0	0.0	0.0	0.0	0.0	0.0	0.0	0.0	0.0	0.0	0.0	0.0	0.0	0.0	0.0	174.0	0.0	0.0	0.0	0.0	0.0	0.0	0.0	0.0	k__Fungi; p__Basidiomycota; c__Agaricomycetes; o__Thelephorales; f__Thelephoraceae	Thelephoraceae	9	Saprotroph-Symbiotroph	Ectomycorrhizal-Undefined Saprotroph	Clavarioid	NULL	Probable	On the ground, on soil, a few on wood. At least some speices ectomycorrhizal (Cannon & Kirk 2007)	b'Cannon PF, Kirk PM. 2007. Fungal Families of the World. CAB International, Cambridge (ISBN: 978-0851998275)'
0e031a7c87e001d9051a493e36fe26be	0.0	0.0	173.0	0.0	0.0	0.0	0.0	0.0	0.0	0.0	0.0	0.0	0.0	0.0	0.0	0.0	0.0	0.0	0.0	0.0	0.0	0.0	0.0	0.0	k__Fungi; p__Glomeromycota; c__Archaeosporomycetes; o__Archaeosporales; f__Archaeosporales_fam_Incertae_sedis; g__Archaeosporales_gen_Incertae_sedis; s__Archaeosporales_sp	Archaeosporales	7	Symbiotroph	Arbuscular Mycorrhizal	NULL	NULL	Highly Probable	NULL	b'Redecker D, et al. 2013. Mycorrhiza 23:515-531 ((https://doi.org/10.1007/s00572-013-0486-y))'
c4101b779e12c20e9088e6f15a59fb2b	0.0	0.0	0.0	0.0	0.0	0.0	0.0	0.0	0.0	0.0	0.0	0.0	0.0	0.0	0.0	0.0	0.0	71.0	0.0	0.0	0.0	25.0	0.0	77.0	k__Fungi; p__Mortierellomycota; c__Mortierellomycetes; o__Mortierellales; f__Mortierellaceae; g__Dissophora; s__Dissophora_globulifera	Dissophora	13	Saprotroph	Undefined Saprotroph	NULL	NULL	Probable	NULL	b'Tedersoo L, et al. 2014. Science 346:e1256688 ((https://doi.org/10.1126/science.1256688))'
f6cc0151ecee78935c0a47d12467c29e	0.0	0.0	0.0	0.0	0.0	0.0	0.0	0.0	60.0	0.0	60.0	53.0	0.0	0.0	0.0	0.0	0.0	0.0	0.0	0.0	0.0	0.0	0.0	0.0	k__Fungi; p__Ascomycota; c__Eurotiomycetes; o__Eurotiales; f__Aspergillaceae; g__Penicillium	Penicillium	13	Saprotroph	Dung Saprotroph-Undefined Saprotroph-Wood Saprotroph	Microfungus	Soft Rot	Highly Probable	NULL	b'Duncan CG, Eslyn WE. 1966. Mycologia 58642-664; Seehann G, et al. 1975. List of Fungi in Soft-Rot Tissue Tests. Institute fur Holzbiologie und Holzschutz, Bundesforschungsanstalt fur Forst - und Holzwirtshaft, Hamburg - Lohbrugge, Germany; Costa IPMW, et al. 2012. Mycotaxon 119:e26 ((http://mycotaxon.com/resources/checklists/costa_v119_checklist.pdf)); Bills GF, et al. 2013. Current Opinion in …
8fcd9f78237c4c6356c54d9b5cb717be	0.0	0.0	0.0	0.0	66.0	106.0	0.0	0.0	0.0	0.0	0.0	0.0	0.0	0.0	0.0	0.0	0.0	0.0	0.0	0.0	0.0	0.0	0.0	0.0	k__Fungi; p__Ascomycota; c__Eurotiomycetes; o__Chaetothyriales; f__Herpotrichiellaceae; g__Herpotrichiellaceae_gen_Incertae_sedis; s__Herpotrichiellaceae_sp	Herpotrichiellaceae	9	Pathotroph-Saprotroph	Animal Pathogen-Fungal Parasite-Undefined Saprotroph	Facultative Yeast-Microfungus	NULL	Probable	Mostly saprobic on plants or other fungi, isolated from soil etc., and from medical sources (Cannon & Kirk 2007)	b'Cannon PF, Kirk PM. 2007. Fungal Families of the World. CAB International, Cambridge (ISBN: 978-0851998275)'
b5b4b17e74329bcb3160ffcf51727ff3	0.0	0.0	0.0	0.0	0.0	0.0	0.0	0.0	0.0	0.0	0.0	0.0	0.0	0.0	0.0	172.0	0.0	0.0	0.0	0.0	0.0	0.0	0.0	0.0	k__Fungi; p__Mortierellomycota; c__Mortierellomycetes; o__Mortierellales; f__Mortierellaceae; g__Mortierella; s__Mortierella_basiparvispora	Mortierella	13	Saprotroph-Symbiotroph	Endophyte-Litter Saprotroph-Soil Saprotroph-Undefined Saprotroph	Microfungus	NULL	Probable	Saprobic in soil and thus frequenctly isolated from soil and material contaminated with soil such as hay or rotten silage and spoil tips (Cannon & Kirk 2007)	b'Cannon PF, Kirk PM. 2007. Fungal Families of the World. CAB International, Cambridge (ISBN: 978-0851998275); Tedersoo L, et al. 2014. Science 346:e1256688 ((https://doi.org/10.1126/science.1256688)); Purahong W, et al. 2016. Molecular Ecology 25:4059-4074 ((https://doi.org/10.1111/mec.13739))'
f066142ac1b2c2105e9e791c690a566a	0.0	0.0	26.0	20.0	0.0	0.0	0.0	0.0	51.0	0.0	0.0	0.0	0.0	0.0	0.0	0.0	0.0	28.0	47.0	0.0	0.0	0.0	0.0	0.0	k__Fungi; p__Mortierellomycota; c__Mortierellomycetes; o__Mortierellales; f__Mortierellaceae; g__Mortierella; s__Mortierella_sp	Mortierella	13	Saprotroph-Symbiotroph	Endophyte-Litter Saprotroph-Soil Saprotroph-Undefined Saprotroph	Microfungus	NULL	Probable	Saprobic in soil and thus frequenctly isolated from soil and material contaminated with soil such as hay or rotten silage and spoil tips (Cannon & Kirk 2007)	b'Cannon PF, Kirk PM. 2007. Fungal Families of the World. CAB International, Cambridge (ISBN: 978-0851998275); Tedersoo L, et al. 2014. Science 346:e1256688 ((https://doi.org/10.1126/science.1256688)); Purahong W, et al. 2016. Molecular Ecology 25:4059-4074 ((https://doi.org/10.1111/mec.13739))'
c1c127a8547724ea7f899795c2b832f5	0.0	6.0	30.0	44.0	0.0	0.0	0.0	0.0	0.0	44.0	0.0	21.0	0.0	0.0	12.0	0.0	0.0	0.0	0.0	13.0	0.0	0.0	0.0	0.0	k__Fungi; p__Ascomycota; c__Eurotiomycetes; o__Chaetothyriales; f__Herpotrichiellaceae; g__Rhinocladiella; s__Rhinocladiella_sp	Rhinocladiella	13	Saprotroph	Undefined Saprotroph-Wood Saprotroph	Facultative Yeast	Soft Rot	Probable	NULL	b'Nilsson T. 1973. Studia Forestalia Suecica 104:1-40 ((https://pub.epsilon.slu.se/5711/)); Seehann G, et al. 1975. List of Fungi in Soft-Rot Tissue Tests. Institute fur Holzbiologie und Holzschutz, Bundesforschungsanstalt fur Forst - und Holzwirtshaft, Hamburg - Lohbrugge, Germany; Costa IPMW, et al. 2012. Mycotaxon 119:e26 ((http://mycotaxon.com/resources/checklists/costa_v119_checklist.pdf)); …
d98355450a1229093de9e2a95fc08f00	0.0	0.0	0.0	0.0	0.0	0.0	0.0	0.0	83.0	10.0	0.0	0.0	3.0	0.0	0.0	27.0	21.0	9.0	16.0	0.0	0.0	0.0	0.0	0.0	k__Fungi; p__Ascomycota; c__Sordariomycetes; o__Xylariales; f__Amphisphaeriaceae; g__Microdochium; s__Microdochium_phragmitis	Amphisphaeriaceae	9	Saprotroph	Undefined Saprotroph	NULL	NULL	Possible	Saprobes or weak parasites of leaves, stems, etc., often appearing as secondary colonizers following damage to plants by other agents (Cannon & Kirk 2007)	b'Cannon PF, Kirk PM. 2007. Fungal Families of the World. CAB International, Cambridge (ISBN: 978-0851998275)'
09bf1f3c1e540349903b61c7c31ec815	15.0	0.0	26.0	12.0	0.0	0.0	0.0	8.0	16.0	9.0	0.0	0.0	0.0	0.0	0.0	0.0	4.0	10.0	21.0	31.0	11.0	0.0	0.0	5.0	k__Fungi; p__Basidiomycota; c__Agaricomycetes; o__Polyporales; f__Ganodermataceae; g__Abundisporus; s__Abundisporus_pubertatis	Abundisporus	13	Saprotroph	Undefined Saprotroph	NULL	White Rot	Probable	NULL	b'Tedersoo L, et al. 2014. Science 346:e1256688 ((https://doi.org/10.1126/science.1256688))'
22cf9f86ffed923f9f56f9ab814f631f	0.0	0.0	0.0	0.0	0.0	0.0	0.0	0.0	0.0	0.0	0.0	0.0	0.0	0.0	0.0	0.0	0.0	0.0	168.0	0.0	0.0	0.0	0.0	0.0	k__Fungi; p__Basidiomycota; c__Agaricomycetes; o__Agaricales; f__Inocybaceae; g__Inocybe; s__Inocybe_multicoronata	Inocybe	13	Symbiotroph	Ectomycorrhizal	Agaricoid	NULL	Highly Probable	Sensu stricto (Matheny 2009).	b'Rinaldi AC, et al. 2008. Fungal Diversity 33:1-45 ((http://www.fungaldiversity.org/fdp/sfdp/33-1.pdf)); Matheny PB. 2009. McIlvainea 18:11-21 ((https://namyco.org/docs/3_Matheny.pdf)); Tedersoo L, et al. 2010. Mycorrhiza 20:217-263 ((https://doi.org/10.1007/s00572-009-0274-x)); http://mycorrhizas.info/ecmf.html ((http://mycorrhizas.info/ecmf.html))'
ec85d35c8ff3133ab2c926aa88f06a80	0.0	0.0	0.0	0.0	0.0	0.0	0.0	0.0	0.0	0.0	0.0	0.0	0.0	0.0	0.0	0.0	168.0	0.0	0.0	0.0	0.0	0.0	0.0	0.0	k__Fungi; p__Basidiomycota; c__Agaricomycetes; o__Russulales; f__Russulaceae; g__Russula	Russula	13	Symbiotroph	Ectomycorrhizal	Agaricoid	NULL	Highly Probable	NULL	b'Rinaldi AC, et al. 2008. Fungal Diversity 33:1-45 ((http://www.fungaldiversity.org/fdp/sfdp/33-1.pdf)); Tedersoo L, et al. 2010. Mycorrhiza 20:217-263 ((https://doi.org/10.1007/s00572-009-0274-x)); http://mycorrhizas.info/ecmf.html ((http://mycorrhizas.info/ecmf.html))'
f045c61407d58d2499169a78be257329	0.0	0.0	0.0	0.0	0.0	0.0	0.0	0.0	0.0	0.0	0.0	0.0	0.0	167.0	0.0	0.0	0.0	0.0	0.0	0.0	0.0	0.0	0.0	0.0	k__Fungi; p__Basidiomycota; c__Agaricomycetes; o__Agaricales; f__Amanitaceae; g__Amanita	Amanita	13	Saprotroph-Symbiotroph	Ectomycorrhizal-Undefined Saprotroph	Agaricoid	NULL	Probable	Some members of the genus are deadly poisonous	b'Rinaldi AC, et al. 2008. Fungal Diversity 33:1-45 ((http://www.fungaldiversity.org/fdp/sfdp/33-1.pdf)); Tedersoo L, et al. 2010. Mycorrhiza 20:217-263 ((https://doi.org/10.1007/s00572-009-0274-x)); Wolfe BE, et al. 2012. PLoS ONE 7:e39597 ((https://doi.org/10.1371/journal.pone.0039597)); http://mycorrhizas.info/ecmf.html ((http://mycorrhizas.info/ecmf.html)); http://en.wikipedia.org/wiki/List_o…
928304ccdd65c16515fdd064f9848304	0.0	0.0	0.0	0.0	0.0	0.0	0.0	0.0	0.0	0.0	0.0	0.0	94.0	0.0	18.0	29.0	25.0	0.0	0.0	0.0	0.0	0.0	0.0	0.0	k__Fungi; p__Ascomycota; c__Sordariomycetes; o__Hypocreales; f__Ophiocordycipitaceae; g__Tolypocladium	Tolypocladium	13	Pathotroph-Symbiotroph	Animal Pathogen-Clavicipitaceous Endophyte-Fungal Parasite	NULL	NULL	Possible	Endophyte detection method-culture (Gazis et al. 2014)	b'Gazis R, et al. 2014. Mycologia 106:1090-1105 ((https://doi.org/10.3852/13-346)); Tedersoo L, et al. 2014. Science 346:e1256688 ((https://doi.org/10.1126/science.1256688)); Quant CA. 2014. IMA Fungus 5:121-134 ((https://doi.org/10.5598/imafungus.2014.05.01.12))'
9f07fdfe532489ca9a9c520fb5879016	0.0	0.0	0.0	0.0	61.0	105.0	0.0	0.0	0.0	0.0	0.0	0.0	0.0	0.0	0.0	0.0	0.0	0.0	0.0	0.0	0.0	0.0	0.0	0.0	k__Fungi; p__Ascomycota; c__Eurotiomycetes; o__Chaetothyriales; f__Herpotrichiellaceae; g__Herpotrichiellaceae_gen_Incertae_sedis; s__Herpotrichiellaceae_sp	Herpotrichiellaceae	9	Pathotroph-Saprotroph	Animal Pathogen-Fungal Parasite-Undefined Saprotroph	Facultative Yeast-Microfungus	NULL	Probable	Mostly saprobic on plants or other fungi, isolated from soil etc., and from medical sources (Cannon & Kirk 2007)	b'Cannon PF, Kirk PM. 2007. Fungal Families of the World. CAB International, Cambridge (ISBN: 978-0851998275)'
4da6459bbf747ff9893ca0babb432e60	0.0	0.0	0.0	0.0	0.0	0.0	22.0	74.0	0.0	0.0	0.0	55.0	0.0	0.0	0.0	14.0	0.0	0.0	0.0	0.0	0.0	0.0	0.0	0.0	k__Fungi; p__Ascomycota; c__Pezizomycetes; o__Pezizales; f__Discinaceae; g__Hydnotrya; s__Hydnotrya_sp	Hydnotrya	13	Symbiotroph	Ectomycorrhizal	Gasteroid	Hypogeous	Highly Probable	Common name - false truffle	b'Rinaldi AC, et al. 2008. Fungal Diversity 33:1-45 ((http://www.fungaldiversity.org/fdp/sfdp/33-1.pdf)); Tedersoo L, et al. 2010. Mycorrhiza 20:217-263 ((https://doi.org/10.1007/s00572-009-0274-x)); http://mycorrhizas.info/ecmf.html ((http://mycorrhizas.info/ecmf.html))'
29498409d59515c5f30342595aa22ba0	0.0	0.0	0.0	0.0	72.0	92.0	0.0	0.0	0.0	0.0	0.0	0.0	0.0	0.0	0.0	0.0	0.0	0.0	0.0	0.0	0.0	0.0	0.0	0.0	k__Fungi; p__Basidiomycota; c__Agaricomycetes; o__Agaricales; f__Hydnangiaceae; g__Laccaria; s__Laccaria_sp	Laccaria	13	Symbiotroph	Ectomycorrhizal	Agaricoid	NULL	Highly Probable	NULL	b'Rinaldi AC, et al. 2008. Fungal Diversity 33:1-45 ((http://www.fungaldiversity.org/fdp/sfdp/33-1.pdf)); Tedersoo L, et al. 2010. Mycorrhiza 20:217-263 ((https://doi.org/10.1007/s00572-009-0274-x)); http://mycorrhizas.info/ecmf.html ((http://mycorrhizas.info/ecmf.html))'
bb645ef34bf8294d06cfa3e6613546a0	0.0	0.0	0.0	0.0	0.0	0.0	0.0	0.0	0.0	0.0	0.0	0.0	0.0	0.0	0.0	0.0	0.0	0.0	0.0	0.0	0.0	0.0	164.0	0.0	k__Fungi; p__Basidiomycota; c__Agaricomycetes; o__Russulales; f__Russulaceae; g__Russula; s__Russula_nigrovirens	Russula	13	Symbiotroph	Ectomycorrhizal	Agaricoid	NULL	Highly Probable	NULL	b'Rinaldi AC, et al. 2008. Fungal Diversity 33:1-45 ((http://www.fungaldiversity.org/fdp/sfdp/33-1.pdf)); Tedersoo L, et al. 2010. Mycorrhiza 20:217-263 ((https://doi.org/10.1007/s00572-009-0274-x)); http://mycorrhizas.info/ecmf.html ((http://mycorrhizas.info/ecmf.html))'
1504b80909b42fbeb12fbdc72c4b40cd	3.0	0.0	0.0	0.0	18.0	27.0	0.0	0.0	0.0	0.0	68.0	0.0	0.0	0.0	0.0	0.0	0.0	0.0	0.0	47.0	0.0	0.0	0.0	0.0	k__Fungi; p__Mucoromycota; c__Umbelopsidomycetes; o__Umbelopsidales; f__Umbelopsidaceae; g__Umbelopsis; s__Umbelopsis_gibberispora	Umbelopsis	13	Saprotroph	Undefined Saprotroph	NULL	NULL	Probable	NULL	b'Tedersoo L, et al. 2014. Science 346:e1256688 ((https://doi.org/10.1126/science.1256688))'
a38b39c9661df1ebe8ee5851d394deac	0.0	0.0	0.0	0.0	0.0	0.0	0.0	0.0	0.0	0.0	0.0	0.0	0.0	0.0	0.0	0.0	0.0	0.0	162.0	0.0	0.0	0.0	0.0	0.0	k__Fungi; p__Basidiomycota; c__Agaricomycetes; o__Agaricales; f__Bolbitiaceae; g__Descolea; s__Descolea_quercina	Descolea	13	Symbiotroph	Ectomycorrhizal	Agaricoid	NULL	Highly Probable	NULL	b'Rinaldi AC, et al. 2008. Fungal Diversity 33:1-45 ((http://www.fungaldiversity.org/fdp/sfdp/33-1.pdf)); Tedersoo L, et al. 2010. Mycorrhiza 20:217-263 ((https://doi.org/10.1007/s00572-009-0274-x)); http://mycorrhizas.info/ecmf.html ((http://mycorrhizas.info/ecmf.html))'
998b189438b0b8bda703b5efa238c2f1	0.0	0.0	0.0	0.0	0.0	0.0	0.0	0.0	0.0	0.0	0.0	0.0	2.0	6.0	0.0	0.0	0.0	0.0	0.0	0.0	0.0	0.0	90.0	63.0	k__Fungi; p__Mortierellomycota; c__Mortierellomycetes; o__Mortierellales; f__Mortierellaceae; g__Mortierella	Mortierella	13	Saprotroph-Symbiotroph	Endophyte-Litter Saprotroph-Soil Saprotroph-Undefined Saprotroph	Microfungus	NULL	Probable	Saprobic in soil and thus frequenctly isolated from soil and material contaminated with soil such as hay or rotten silage and spoil tips (Cannon & Kirk 2007)	b'Cannon PF, Kirk PM. 2007. Fungal Families of the World. CAB International, Cambridge (ISBN: 978-0851998275); Tedersoo L, et al. 2014. Science 346:e1256688 ((https://doi.org/10.1126/science.1256688)); Purahong W, et al. 2016. Molecular Ecology 25:4059-4074 ((https://doi.org/10.1111/mec.13739))'
a88468cbc60246536db2324676e478fa	0.0	0.0	0.0	0.0	0.0	0.0	0.0	0.0	0.0	0.0	161.0	0.0	0.0	0.0	0.0	0.0	0.0	0.0	0.0	0.0	0.0	0.0	0.0	0.0	k__Fungi; p__Basidiomycota; c__Agaricomycetes; o__Agaricales; f__Amanitaceae; g__Amanita; s__Amanita_sepiacea	Amanita	13	Saprotroph-Symbiotroph	Ectomycorrhizal-Undefined Saprotroph	Agaricoid	NULL	Probable	Some members of the genus are deadly poisonous	b'Rinaldi AC, et al. 2008. Fungal Diversity 33:1-45 ((http://www.fungaldiversity.org/fdp/sfdp/33-1.pdf)); Tedersoo L, et al. 2010. Mycorrhiza 20:217-263 ((https://doi.org/10.1007/s00572-009-0274-x)); Wolfe BE, et al. 2012. PLoS ONE 7:e39597 ((https://doi.org/10.1371/journal.pone.0039597)); http://mycorrhizas.info/ecmf.html ((http://mycorrhizas.info/ecmf.html)); http://en.wikipedia.org/wiki/List_o…
4ef2a7937210c762b8f9efcbc72352a4	0.0	0.0	0.0	0.0	29.0	0.0	53.0	0.0	0.0	0.0	46.0	0.0	0.0	0.0	32.0	0.0	0.0	0.0	0.0	0.0	0.0	0.0	0.0	0.0	k__Fungi; p__Mortierellomycota; c__Mortierellomycetes; o__Mortierellales; f__Mortierellaceae	Mortierellaceae	9	Saprotroph-Symbiotroph	Endophyte-Litter Saprotroph-Soil Saprotroph-Undefined Saprotroph	Microfungus	NULL	Possible	Saprobic in soil and thus frequenctly isolated from soil and material contaminated with soil such as hay or rotten silage and spoil tips (Cannon & Kirk 2007)	b'Cannon PF, Kirk PM. 2007. Fungal Families of the World. CAB International, Cambridge (ISBN: 978-0851998275); Purahong W, et al. 2016. Molecular Ecology 25:4059-4074 ((https://doi.org/10.1111/mec.13739))'
91c8cbdbede4c86f73c6a7fb588cddc4	11.0	14.0	50.0	20.0	0.0	0.0	0.0	0.0	34.0	31.0	0.0	0.0	0.0	0.0	0.0	0.0	0.0	0.0	0.0	0.0	0.0	0.0	0.0	0.0	k__Fungi; p__Basidiomycota; c__Agaricomycetes; o__Agaricales; f__Clavariaceae; g__Clavaria; s__Clavaria_sp	Clavaria	13	Saprotroph	Undefined Saprotroph	Clavarioid	NULL	Probable	NULL	b'Tedersoo L, et al. 2014. Science 346:e1256688 ((https://doi.org/10.1126/science.1256688))'
fc270610dff1187f49577c4505fb0ba4	0.0	0.0	0.0	0.0	0.0	0.0	0.0	0.0	0.0	0.0	0.0	0.0	0.0	0.0	0.0	53.0	107.0	0.0	0.0	0.0	0.0	0.0	0.0	0.0	k__Fungi; p__Ascomycota; c__Pezizomycetes; o__Pezizales; f__Discinaceae; g__Hydnotrya; s__Hydnotrya_sp	Hydnotrya	13	Symbiotroph	Ectomycorrhizal	Gasteroid	Hypogeous	Highly Probable	Common name - false truffle	b'Rinaldi AC, et al. 2008. Fungal Diversity 33:1-45 ((http://www.fungaldiversity.org/fdp/sfdp/33-1.pdf)); Tedersoo L, et al. 2010. Mycorrhiza 20:217-263 ((https://doi.org/10.1007/s00572-009-0274-x)); http://mycorrhizas.info/ecmf.html ((http://mycorrhizas.info/ecmf.html))'
ae967973559bbfba831181f1761920bf	0.0	0.0	0.0	0.0	0.0	0.0	0.0	0.0	0.0	0.0	0.0	0.0	0.0	0.0	159.0	0.0	0.0	0.0	0.0	0.0	0.0	0.0	0.0	0.0	k__Fungi; p__Basidiomycota; c__Agaricomycetes; o__Agaricales; f__Hymenogastraceae; g__Hymenogaster; s__Hymenogaster_sp	Hymenogaster	13	Symbiotroph	Ectomycorrhizal	Gasteroid	Hypogeous	Possible	Common name - false truffle	b'Rinaldi AC, et al. 2008. Fungal Diversity 33:1-45 ((http://www.fungaldiversity.org/fdp/sfdp/33-1.pdf)) (as ECM/not ECM); Tedersoo L, et al. 2010. Mycorrhiza 20:217-263 ((https://doi.org/10.1007/s00572-009-0274-x; sensu stricto)); http://mycorrhizas.info/ecmf.html ((http://mycorrhizas.info/ecmf.html)) ((as ECM/not ECM))'
d1c41cd7cd109126f8a6c1bee27bfe80	0.0	30.0	28.0	28.0	0.0	0.0	0.0	0.0	29.0	44.0	0.0	0.0	0.0	0.0	0.0	0.0	0.0	0.0	0.0	0.0	0.0	0.0	0.0	0.0	k__Fungi; p__Ascomycota; c__Sordariomycetes; o__Hypocreales; f__Clavicipitaceae; g__Metapochonia; s__Metapochonia_rubescens	Clavicipitaceae	9	Pathotroph-Symbiotroph	Endophyte-Epiphyte-Fungal Parasite-Insect Parasite	Microfungus	NULL	Possible	Parasitic, endophytic or epiphytic on Insecta, other fungi or Gamineae (Cannon & Kirk 2007)	b'Cannon PF, Kirk PM. 2007. Fungal Families of the World. CAB International, Cambridge (ISBN: 978-0851998275)'
77d49a633c9336aee169d7a0cfc295d8	0.0	0.0	0.0	0.0	0.0	0.0	0.0	0.0	0.0	0.0	0.0	0.0	0.0	0.0	0.0	0.0	0.0	72.0	86.0	0.0	0.0	0.0	0.0	0.0	k__Fungi; p__Ascomycota; c__Eurotiomycetes; o__Eurotiales; f__Aspergillaceae; g__Penicillium	Penicillium	13	Saprotroph	Dung Saprotroph-Undefined Saprotroph-Wood Saprotroph	Microfungus	Soft Rot	Highly Probable	NULL	b'Duncan CG, Eslyn WE. 1966. Mycologia 58642-664; Seehann G, et al. 1975. List of Fungi in Soft-Rot Tissue Tests. Institute fur Holzbiologie und Holzschutz, Bundesforschungsanstalt fur Forst - und Holzwirtshaft, Hamburg - Lohbrugge, Germany; Costa IPMW, et al. 2012. Mycotaxon 119:e26 ((http://mycotaxon.com/resources/checklists/costa_v119_checklist.pdf)); Bills GF, et al. 2013. Current Opinion in …
8ffd28959b25612bf8a3392744a355ef	0.0	0.0	0.0	158.0	0.0	0.0	0.0	0.0	0.0	0.0	0.0	0.0	0.0	0.0	0.0	0.0	0.0	0.0	0.0	0.0	0.0	0.0	0.0	0.0	k__Fungi; p__Ascomycota; c__Leotiomycetes; o__Helotiales; f__Helotiales_fam_Incertae_sedis; g__Mycoarthris; s__Mycoarthris_sp	Mycoarthris	13	Saprotroph	Undefined Saprotroph	NULL	NULL	Probable	NULL	b'Tedersoo L, et al. 2014. Science 346:e1256688 ((https://doi.org/10.1126/science.1256688))'
68d7819fdc21f610e6340ca1319da82f	0.0	0.0	0.0	0.0	0.0	0.0	0.0	0.0	0.0	0.0	0.0	36.0	0.0	0.0	5.0	0.0	12.0	104.0	0.0	0.0	0.0	0.0	0.0	0.0	k__Fungi; p__Mortierellomycota; c__Mortierellomycetes; o__Mortierellales; f__Mortierellaceae; g__Mortierella; s__Mortierella_basiparvispora	Mortierella	13	Saprotroph-Symbiotroph	Endophyte-Litter Saprotroph-Soil Saprotroph-Undefined Saprotroph	Microfungus	NULL	Probable	Saprobic in soil and thus frequenctly isolated from soil and material contaminated with soil such as hay or rotten silage and spoil tips (Cannon & Kirk 2007)	b'Cannon PF, Kirk PM. 2007. Fungal Families of the World. CAB International, Cambridge (ISBN: 978-0851998275); Tedersoo L, et al. 2014. Science 346:e1256688 ((https://doi.org/10.1126/science.1256688)); Purahong W, et al. 2016. Molecular Ecology 25:4059-4074 ((https://doi.org/10.1111/mec.13739))'
d639c732dec26310cabedf5871c6f361	0.0	0.0	0.0	0.0	52.0	105.0	0.0	0.0	0.0	0.0	0.0	0.0	0.0	0.0	0.0	0.0	0.0	0.0	0.0	0.0	0.0	0.0	0.0	0.0	k__Fungi; p__Basidiomycota; c__Agaricomycetes; o__Agaricales; f__Hydnangiaceae; g__Laccaria; s__Laccaria_sp	Laccaria	13	Symbiotroph	Ectomycorrhizal	Agaricoid	NULL	Highly Probable	NULL	b'Rinaldi AC, et al. 2008. Fungal Diversity 33:1-45 ((http://www.fungaldiversity.org/fdp/sfdp/33-1.pdf)); Tedersoo L, et al. 2010. Mycorrhiza 20:217-263 ((https://doi.org/10.1007/s00572-009-0274-x)); http://mycorrhizas.info/ecmf.html ((http://mycorrhizas.info/ecmf.html))'
bc0c0a7489c88173cb09eb1deaa2bdbd	68.0	88.0	0.0	0.0	0.0	0.0	0.0	0.0	0.0	0.0	0.0	0.0	0.0	0.0	0.0	0.0	0.0	0.0	0.0	0.0	0.0	0.0	0.0	0.0	k__Fungi; p__Ascomycota; c__Sordariomycetes; o__Hypocreales; f__Hypocreaceae; g__Trichoderma; s__Trichoderma_koningii	Trichoderma	13	Pathotroph-Saprotroph-Symbiotroph	Animal Pathogen-Endophyte-Epiphyte-Fungal Parasite-Plant Pathogen-Wood Saprotroph	Microfungus	Soft Rot	Probable	Cause of soft-rot (Seehann et al. 1975); Likely opportunistic human pathogen (Irinyi et al. 2015); Endophyte detection method-culture (Busby et al. 2016)	b'Seehann G, et al. 1975. List of Fungi in Soft-Rot Tissue Tests. Institute fur Holzbiologie und Holzschutz, Bundesforschungsanstalt fur Forst - und Holzwirtshaft, Hamburg - Lohbrugge, Germany; Andrews JH, et al. 1983. Phytopathology 73228-234; Hanada RE, et al. 2010. Fungal Biology 114:901-910 ((https://doi.org/10.1016/j.funbio.2010.08.006)); Costa IPMW, et al. 2012. Mycotaxon 119:e26 ((http://m…
ce45908f79707202c6bb3f46feac6a66	0.0	0.0	0.0	0.0	0.0	0.0	0.0	0.0	0.0	0.0	0.0	0.0	0.0	0.0	156.0	0.0	0.0	0.0	0.0	0.0	0.0	0.0	0.0	0.0	k__Fungi; p__Ascomycota; c__Pezizomycetes; o__Pezizales; f__Discinaceae; g__Hydnotrya; s__Hydnotrya_sp	Hydnotrya	13	Symbiotroph	Ectomycorrhizal	Gasteroid	Hypogeous	Highly Probable	Common name - false truffle	b'Rinaldi AC, et al. 2008. Fungal Diversity 33:1-45 ((http://www.fungaldiversity.org/fdp/sfdp/33-1.pdf)); Tedersoo L, et al. 2010. Mycorrhiza 20:217-263 ((https://doi.org/10.1007/s00572-009-0274-x)); http://mycorrhizas.info/ecmf.html ((http://mycorrhizas.info/ecmf.html))'
44e5b6ea83ef1fb9d12cc80b57a9592c	0.0	0.0	0.0	0.0	0.0	0.0	72.0	83.0	0.0	0.0	0.0	0.0	0.0	0.0	0.0	0.0	0.0	0.0	0.0	0.0	0.0	0.0	0.0	0.0	k__Fungi; p__Basidiomycota; c__Agaricomycetes; o__Agaricales; f__Amanitaceae; g__Amanita; s__Amanita_incarnatifolia	Amanita	13	Saprotroph-Symbiotroph	Ectomycorrhizal-Undefined Saprotroph	Agaricoid	NULL	Probable	Some members of the genus are deadly poisonous	b'Rinaldi AC, et al. 2008. Fungal Diversity 33:1-45 ((http://www.fungaldiversity.org/fdp/sfdp/33-1.pdf)); Tedersoo L, et al. 2010. Mycorrhiza 20:217-263 ((https://doi.org/10.1007/s00572-009-0274-x)); Wolfe BE, et al. 2012. PLoS ONE 7:e39597 ((https://doi.org/10.1371/journal.pone.0039597)); http://mycorrhizas.info/ecmf.html ((http://mycorrhizas.info/ecmf.html)); http://en.wikipedia.org/wiki/List_o…
54c6ed1375f05a70b7df509ec05cd2ab	0.0	0.0	0.0	0.0	0.0	0.0	0.0	5.0	0.0	0.0	0.0	150.0	0.0	0.0	0.0	0.0	0.0	0.0	0.0	0.0	0.0	0.0	0.0	0.0	k__Fungi; p__Basidiomycota; c__Agaricomycetes; o__Agaricales; f__Amanitaceae; g__Amanita; s__Amanita_punctata	Amanita	13	Saprotroph-Symbiotroph	Ectomycorrhizal-Undefined Saprotroph	Agaricoid	NULL	Probable	Some members of the genus are deadly poisonous	b'Rinaldi AC, et al. 2008. Fungal Diversity 33:1-45 ((http://www.fungaldiversity.org/fdp/sfdp/33-1.pdf)); Tedersoo L, et al. 2010. Mycorrhiza 20:217-263 ((https://doi.org/10.1007/s00572-009-0274-x)); Wolfe BE, et al. 2012. PLoS ONE 7:e39597 ((https://doi.org/10.1371/journal.pone.0039597)); http://mycorrhizas.info/ecmf.html ((http://mycorrhizas.info/ecmf.html)); http://en.wikipedia.org/wiki/List_o…
a8e617f9e0f65e533eb44261e6048a7e	36.0	39.0	0.0	0.0	0.0	0.0	0.0	0.0	0.0	80.0	0.0	0.0	0.0	0.0	0.0	0.0	0.0	0.0	0.0	0.0	0.0	0.0	0.0	0.0	k__Fungi; p__Ascomycota; c__Sordariomycetes; o__Xylariales; f__Microdochiaceae; g__Idriella; s__Idriella_sp	Idriella	13	Saprotroph	Undefined Saprotroph	NULL	NULL	Probable	NULL	b'Tedersoo L, et al. 2014. Science 346:e1256688 ((https://doi.org/10.1126/science.1256688))'
f937032cf7b6bcf3a68209d5ec748a80	0.0	0.0	0.0	0.0	0.0	0.0	0.0	0.0	0.0	0.0	155.0	0.0	0.0	0.0	0.0	0.0	0.0	0.0	0.0	0.0	0.0	0.0	0.0	0.0	k__Fungi; p__Basidiomycota; c__Agaricomycetes; o__Russulales; f__Russulaceae; g__Russula; s__Russula_nigrovirens	Russula	13	Symbiotroph	Ectomycorrhizal	Agaricoid	NULL	Highly Probable	NULL	b'Rinaldi AC, et al. 2008. Fungal Diversity 33:1-45 ((http://www.fungaldiversity.org/fdp/sfdp/33-1.pdf)); Tedersoo L, et al. 2010. Mycorrhiza 20:217-263 ((https://doi.org/10.1007/s00572-009-0274-x)); http://mycorrhizas.info/ecmf.html ((http://mycorrhizas.info/ecmf.html))'
3b835767d7593fe172d8a99d531670b0	0.0	0.0	0.0	0.0	0.0	0.0	0.0	0.0	0.0	0.0	0.0	0.0	0.0	0.0	0.0	0.0	154.0	0.0	0.0	0.0	0.0	0.0	0.0	0.0	k__Fungi; p__Basidiomycota; c__Agaricomycetes; o__Agaricales; f__Strophariaceae; g__Galerina; s__Galerina_sp	Galerina	13	Pathotroph-Saprotroph	Bryophyte Parasite-Leaf Saprotroph-Soil Saprotroph-Undefined Saprotroph-Wood Saprotroph	Agaricoid	White Rot	Probable	NULL	b'Tedersoo L, et al. 2014. Science 346:e1256688 ((https://doi.org/10.1126/science.1256688))'
8323362f7eddf5082c18fd555b023bfa	0.0	0.0	0.0	0.0	0.0	0.0	0.0	0.0	0.0	0.0	0.0	154.0	0.0	0.0	0.0	0.0	0.0	0.0	0.0	0.0	0.0	0.0	0.0	0.0	k__Fungi; p__Basidiomycota; c__Agaricomycetes; o__Sebacinales; f__Sebacinaceae; g__Sebacina; s__Sebacina_sp	Sebacina	13	Symbiotroph	Ectomycorrhizal-Orchid Mycorrhizal-Root Associated Biotroph	NULL	NULL	Possible	NULL	b'Rinaldi AC, et al. 2008. Fungal Diversity 33:1-45 ((http://www.fungaldiversity.org/fdp/sfdp/33-1.pdf)); Tedersoo L, et al. 2010. Mycorrhiza 20:217-263 ((https://doi.org/10.1007/s00572-009-0274-x)) (pro parte); http://mycorrhizas.info/ecmf.html ((http://mycorrhizas.info/ecmf.html)); Wei\xc3\x9f, et al. 2016. New Phytologist 211;20-40 ((https://doi.org/10.1111/nph.13977)) (various guilds)'
9db5df9ee8628fcb0e6983c3d0a980ac	0.0	0.0	0.0	0.0	0.0	0.0	0.0	0.0	0.0	0.0	0.0	0.0	0.0	0.0	0.0	0.0	0.0	0.0	150.0	0.0	4.0	0.0	0.0	0.0	k__Fungi; p__Basidiomycota; c__Agaricomycetes; o__Boletales; f__Boletaceae	Boletaceae	9	Pathotroph-Saprotroph-Symbiotroph	Ectomycorrhizal-Fungal Parasite-Plant Saprotroph-Wood Saprotroph	Boletoid	NULL	Probable	Most species form ectomycorrhizal associations with gymnosperm or angiosperm trees. Some are saprobes on decaying wood and leaf litter, a few are parasitic on other fungi (Cannon & Kirk 2007)	b'Cannon PF, Kirk PM. 2007. Fungal Families of the World. CAB International, Cambridge (ISBN: 978-0851998275)'
ea0892d580f397149ce659d1a666c1ab	0.0	0.0	0.0	0.0	0.0	0.0	0.0	0.0	0.0	0.0	0.0	18.0	0.0	0.0	0.0	0.0	136.0	0.0	0.0	0.0	0.0	0.0	0.0	0.0	k__Fungi; p__Basidiomycota; c__Agaricomycetes; o__Agaricales; f__Clavariaceae; g__Ramariopsis; s__Ramariopsis_sp	Ramariopsis	13	Saprotroph	Undefined Saprotroph	Clavarioid	NULL	Probable	NULL	b'Tedersoo L, et al. 2014. Science 346:e1256688 ((https://doi.org/10.1126/science.1256688))'
44c8529cdf2bf944003eb88bc457db2e	0.0	0.0	0.0	0.0	6.0	3.0	12.0	18.0	0.0	0.0	16.0	0.0	7.0	4.0	0.0	0.0	0.0	0.0	42.0	0.0	9.0	14.0	7.0	15.0	k__Fungi; p__Mortierellomycota; c__Mortierellomycetes; o__Mortierellales; f__Mortierellaceae; g__Mortierella; s__Mortierella_basiparvispora	Mortierella	13	Saprotroph-Symbiotroph	Endophyte-Litter Saprotroph-Soil Saprotroph-Undefined Saprotroph	Microfungus	NULL	Probable	Saprobic in soil and thus frequenctly isolated from soil and material contaminated with soil such as hay or rotten silage and spoil tips (Cannon & Kirk 2007)	b'Cannon PF, Kirk PM. 2007. Fungal Families of the World. CAB International, Cambridge (ISBN: 978-0851998275); Tedersoo L, et al. 2014. Science 346:e1256688 ((https://doi.org/10.1126/science.1256688)); Purahong W, et al. 2016. Molecular Ecology 25:4059-4074 ((https://doi.org/10.1111/mec.13739))'
de30f4d7b4afd589a7a946aab5210902	0.0	0.0	0.0	0.0	0.0	0.0	0.0	0.0	0.0	0.0	0.0	0.0	0.0	0.0	0.0	0.0	153.0	0.0	0.0	0.0	0.0	0.0	0.0	0.0	k__Fungi; p__Basidiomycota; c__Agaricomycetes; o__Agaricales; f__Entolomataceae	Entolomataceae	9	Pathotroph-Saprotroph-Symbiotroph	Ectomycorrhizal-Fungal Parasite-Soil Saprotroph-Undefined Saprotroph	Agaricoid	NULL	Possible	Saprobic or ectomycorrhizal, in both broadleaved and coniferous forests; a few species associated with other substrata such as dung and mosses (Cannon & Kirk 2007)	b'Cannon PF, Kirk PM. 2007. Fungal Families of the World. CAB International, Cambridge (ISBN: 978-0851998275); List compiled by John Plischke III ((https://goodmushroom.weebly.com/uploads/5/7/1/7/57176535/fungi_on_fungi_pdf_lq.pdf))'
fd7c5ec2f05fc89fb48b3124a57fd83f	0.0	0.0	0.0	0.0	0.0	0.0	0.0	0.0	0.0	0.0	0.0	0.0	0.0	0.0	0.0	0.0	0.0	0.0	38.0	0.0	0.0	0.0	40.0	75.0	k__Fungi; p__Ascomycota; c__Eurotiomycetes; o__Eurotiales; f__Aspergillaceae; g__Penicillium; s__Penicillium_canescens	Penicillium	13	Saprotroph	Dung Saprotroph-Undefined Saprotroph-Wood Saprotroph	Microfungus	Soft Rot	Highly Probable	NULL	b'Duncan CG, Eslyn WE. 1966. Mycologia 58642-664; Seehann G, et al. 1975. List of Fungi in Soft-Rot Tissue Tests. Institute fur Holzbiologie und Holzschutz, Bundesforschungsanstalt fur Forst - und Holzwirtshaft, Hamburg - Lohbrugge, Germany; Costa IPMW, et al. 2012. Mycotaxon 119:e26 ((http://mycotaxon.com/resources/checklists/costa_v119_checklist.pdf)); Bills GF, et al. 2013. Current Opinion in …
a8918c27b4f7a7cca676edb31af8c897	12.0	31.0	0.0	0.0	0.0	0.0	0.0	0.0	0.0	107.0	0.0	0.0	0.0	0.0	0.0	0.0	0.0	0.0	0.0	0.0	0.0	0.0	0.0	0.0	k__Fungi; p__Ascomycota; c__Dothideomycetes; o__Pleosporales; f__Didymellaceae	Didymellaceae	9	Pathotroph-Saprotroph	Animal Pathogen-Plant Pathogen-Undefined Saprotroph	Microfungus	NULL	Possible	NULL	b'Tedersoo L, et al. 2014. Science 346:e1256688 ((https://doi.org/10.1126/science.1256688))'
bf6a67df52dbc759ad80ab6c9943a5a3	0.0	0.0	5.0	7.0	0.0	0.0	14.0	13.0	10.0	0.0	10.0	22.0	11.0	18.0	10.0	12.0	8.0	0.0	0.0	10.0	0.0	0.0	0.0	0.0	k__Fungi; p__Ascomycota; c__Dothideomycetes; o__Pleosporales; f__Cucurbitariaceae	Cucurbitariaceae	9	Pathotroph-Saprotroph	Plant Pathogen-Wood Saprotroph	Microfungus	NULL	Probable	Necrotrophic or saprobic on woody plants (Cannon & Kirk 2007)	b'Cannon PF, Kirk PM. 2007. Fungal Families of the World. CAB International, Cambridge (ISBN: 978-0851998275); Tedersoo L, et al. 2014. Science 346:e1256688 ((https://doi.org/10.1126/science.1256688))'
a11d1c80fa6359ab752b7904f561992b	0.0	0.0	0.0	0.0	0.0	0.0	0.0	0.0	0.0	0.0	0.0	0.0	0.0	0.0	0.0	0.0	0.0	149.0	0.0	0.0	0.0	0.0	0.0	0.0	k__Fungi; p__Basidiomycota; c__Agaricomycetes; o__Sebacinales; f__Sebacinaceae; g__Sebacina; s__Sebacina_sp	Sebacina	13	Symbiotroph	Ectomycorrhizal-Orchid Mycorrhizal-Root Associated Biotroph	NULL	NULL	Possible	NULL	b'Rinaldi AC, et al. 2008. Fungal Diversity 33:1-45 ((http://www.fungaldiversity.org/fdp/sfdp/33-1.pdf)); Tedersoo L, et al. 2010. Mycorrhiza 20:217-263 ((https://doi.org/10.1007/s00572-009-0274-x)) (pro parte); http://mycorrhizas.info/ecmf.html ((http://mycorrhizas.info/ecmf.html)); Wei\xc3\x9f, et al. 2016. New Phytologist 211;20-40 ((https://doi.org/10.1111/nph.13977)) (various guilds)'
a6e806ef82fdb6608a5521144e168b38	0.0	0.0	0.0	0.0	58.0	80.0	0.0	0.0	0.0	0.0	0.0	0.0	0.0	0.0	0.0	0.0	0.0	0.0	0.0	0.0	0.0	11.0	0.0	0.0	k__Fungi; p__Basidiomycota; c__Agaricomycetes; o__Agaricales; f__Entolomataceae	Entolomataceae	9	Pathotroph-Saprotroph-Symbiotroph	Ectomycorrhizal-Fungal Parasite-Soil Saprotroph-Undefined Saprotroph	Agaricoid	NULL	Possible	Saprobic or ectomycorrhizal, in both broadleaved and coniferous forests; a few species associated with other substrata such as dung and mosses (Cannon & Kirk 2007)	b'Cannon PF, Kirk PM. 2007. Fungal Families of the World. CAB International, Cambridge (ISBN: 978-0851998275); List compiled by John Plischke III ((https://goodmushroom.weebly.com/uploads/5/7/1/7/57176535/fungi_on_fungi_pdf_lq.pdf))'
b77efc8cb442395bb3eb93e7d3ab306a	0.0	0.0	0.0	0.0	0.0	0.0	0.0	0.0	0.0	0.0	0.0	0.0	0.0	0.0	0.0	0.0	149.0	0.0	0.0	0.0	0.0	0.0	0.0	0.0	k__Fungi; p__Basidiomycota; c__Agaricomycetes; o__Agaricales; f__Strophariaceae; g__Galerina; s__Galerina_sp	Galerina	13	Pathotroph-Saprotroph	Bryophyte Parasite-Leaf Saprotroph-Soil Saprotroph-Undefined Saprotroph-Wood Saprotroph	Agaricoid	White Rot	Probable	NULL	b'Tedersoo L, et al. 2014. Science 346:e1256688 ((https://doi.org/10.1126/science.1256688))'
4ca79fbcfa583bc927d45831b413036b	0.0	0.0	0.0	66.0	0.0	0.0	0.0	0.0	29.0	0.0	52.0	0.0	0.0	0.0	0.0	0.0	0.0	0.0	0.0	0.0	0.0	0.0	0.0	0.0	k__Fungi; p__Ascomycota; c__Sordariomycetes; o__Hypocreales; f__Bionectriaceae; g__Clonostachys; s__Clonostachys_phyllophila	Clonostachys	13	Pathotroph	Plant Pathogen	NULL	NULL	Probable	NULL	b'Tedersoo L, et al. 2014. Science 346:e1256688 ((https://doi.org/10.1126/science.1256688))'
d97481bd0d582a5b668cf96461599dc2	0.0	0.0	0.0	0.0	0.0	0.0	26.0	23.0	0.0	0.0	23.0	0.0	9.0	0.0	14.0	11.0	0.0	0.0	0.0	0.0	0.0	14.0	11.0	16.0	k__Fungi; p__Ascomycota; c__Dothideomycetes; o__Pleosporales; f__Cucurbitariaceae; g__Curreya; s__Curreya_sp	Curreya	13	Saprotroph	Undefined Saprotroph	NULL	NULL	Probable	NULL	b'Tedersoo L, et al. 2014. Science 346:e1256688 ((https://doi.org/10.1126/science.1256688))'
f4cafbf42ba95a611b354ed407aab398	0.0	0.0	0.0	0.0	0.0	0.0	0.0	0.0	0.0	0.0	0.0	0.0	0.0	0.0	0.0	0.0	0.0	142.0	0.0	0.0	0.0	5.0	0.0	0.0	k__Fungi; p__Basidiomycota; c__Agaricomycetes; o__Agaricales; f__Clavariaceae; g__Clavulinopsis; s__Clavulinopsis_sp	Clavulinopsis	13	Saprotroph	Undefined Saprotroph	Clavarioid	NULL	Probable	NULL	b'Rinaldi AC, et al. 2008. Fungal Diversity 33:1-45 ((http://www.fungaldiversity.org/fdp/sfdp/33-1.pdf)); Tedersoo L, et al. 2010. Mycorrhiza 20:217-263 ((https://doi.org/10.1007/s00572-009-0274-x)); http://mycorrhizas.info/ecmf.html ((http://mycorrhizas.info/ecmf.html))'
19ddf303978c7121385e4c0af7b20b1b	10.0	0.0	27.0	32.0	0.0	0.0	0.0	0.0	60.0	17.0	0.0	0.0	0.0	0.0	0.0	0.0	0.0	0.0	0.0	0.0	0.0	0.0	0.0	0.0	k__Fungi; p__Ascomycota; c__Dothideomycetes; o__Pleosporales; f__Didymellaceae; g__Leptosphaerulina; s__Leptosphaerulina_nitida	Leptosphaerulina	13	Symbiotroph	Lichenized	Thallus	NULL	Highly Probable	NULL	b'Esslinger TL. 2014. North Dakota State University ((http://www.ndsu.edu/pubweb/~esslinge/chcklst/chcklst7.htm))'
3fa46dfc2c9b5d295ffbeada870c2314	0.0	0.0	0.0	0.0	0.0	0.0	0.0	0.0	0.0	0.0	0.0	87.0	0.0	0.0	0.0	0.0	0.0	0.0	0.0	59.0	0.0	0.0	0.0	0.0	k__Fungi; p__Basidiomycota; c__Agaricomycetes; o__Russulales; f__Russulaceae; g__Russula	Russula	13	Symbiotroph	Ectomycorrhizal	Agaricoid	NULL	Highly Probable	NULL	b'Rinaldi AC, et al. 2008. Fungal Diversity 33:1-45 ((http://www.fungaldiversity.org/fdp/sfdp/33-1.pdf)); Tedersoo L, et al. 2010. Mycorrhiza 20:217-263 ((https://doi.org/10.1007/s00572-009-0274-x)); http://mycorrhizas.info/ecmf.html ((http://mycorrhizas.info/ecmf.html))'
8d54a608b3d5bbc8c5aa5ef7ead18113	0.0	0.0	0.0	0.0	32.0	34.0	0.0	0.0	0.0	0.0	7.0	0.0	0.0	0.0	0.0	0.0	0.0	0.0	0.0	73.0	0.0	0.0	0.0	0.0	k__Fungi; p__Basidiomycota; c__Agaricomycetes; o__Thelephorales; f__Thelephoraceae; g__Tomentella; s__Tomentella_papuae	Tomentella	13	Symbiotroph	Ectomycorrhizal	Corticioid	NULL	Highly Probable	NULL	b'Rinaldi AC, et al. 2008. Fungal Diversity 33:1-45 ((http://www.fungaldiversity.org/fdp/sfdp/33-1.pdf)); Tedersoo L, et al. 2010. Mycorrhiza 20:217-263 ((https://doi.org/10.1007/s00572-009-0274-x)); http://mycorrhizas.info/ecmf.html ((http://mycorrhizas.info/ecmf.html))'
80528cab83d1cf535ac5677d6cc1e631	0.0	0.0	0.0	0.0	0.0	0.0	0.0	0.0	0.0	0.0	0.0	0.0	0.0	0.0	0.0	0.0	0.0	40.0	0.0	105.0	0.0	0.0	0.0	0.0	k__Fungi; p__Ascomycota; c__Eurotiomycetes; o__Chaetothyriales; f__Herpotrichiellaceae; g__Cladophialophora; s__Cladophialophora_sp	Cladophialophora	13	Saprotroph	Undefined Saprotroph	Microfungus	NULL	Probable	NULL	b'James TY, et al. 2006. Nature 443:818-822 ((https://doi.org/10.1038/nature05110))'
88537997e8a889aeddccd7fafb16fc96	0.0	0.0	0.0	0.0	0.0	0.0	0.0	3.0	0.0	142.0	0.0	0.0	0.0	0.0	0.0	0.0	0.0	0.0	0.0	0.0	0.0	0.0	0.0	0.0	k__Fungi; p__Basidiomycota; c__Tremellomycetes; o__Tremellales; f__Cryptococcaceae; g__Cryptococcus; s__Cryptococcus_watticus	Cryptococcus	13	Pathotroph-Saprotroph-Symbiotroph	Animal Pathogen-Endophyte-Epiphyte-Undefined Saprotroph	Dimorphic Yeast	NULL	Possible	NULL	b'Andrews JH, et al. 1983. Phytopathology 73:228-234 ((https://doi.org/10.1094/Phyto-73-228)); Kurtzman CP, et al. (eds.) 2011. The Yeasts, a Taxonomic Study. Fifth Edition. Vols 1-3. Elsevier, San Diego (ISBN: 9780444521491)'
84036399b6036231ae46936ee6940d1a	0.0	0.0	0.0	0.0	49.0	95.0	0.0	0.0	0.0	0.0	0.0	0.0	0.0	0.0	0.0	0.0	0.0	0.0	0.0	0.0	0.0	0.0	0.0	0.0	k__Fungi; p__Basidiomycota; c__Agaricomycetes; o__Agaricales; f__Clavariaceae; g__Clavulinopsis	Clavulinopsis	13	Saprotroph	Undefined Saprotroph	Clavarioid	NULL	Probable	NULL	b'Rinaldi AC, et al. 2008. Fungal Diversity 33:1-45 ((http://www.fungaldiversity.org/fdp/sfdp/33-1.pdf)); Tedersoo L, et al. 2010. Mycorrhiza 20:217-263 ((https://doi.org/10.1007/s00572-009-0274-x)); http://mycorrhizas.info/ecmf.html ((http://mycorrhizas.info/ecmf.html))'
d964a0fbc491709052c547fa05209cb7	0.0	0.0	0.0	0.0	0.0	0.0	0.0	0.0	0.0	0.0	0.0	0.0	0.0	0.0	0.0	0.0	144.0	0.0	0.0	0.0	0.0	0.0	0.0	0.0	k__Fungi; p__Ascomycota; c__Geoglossomycetes; o__Geoglossales; f__Geoglossaceae; g__Trichoglossum; s__Trichoglossum_walteri	Trichoglossum	13	Saprotroph	Undefined Saprotroph	NULL	NULL	Probable	NULL	b'Tedersoo L, et al. 2014. Science 346:e1256688 ((https://doi.org/10.1126/science.1256688))'
474d36413d099782eca4d672958adef0	0.0	0.0	0.0	0.0	0.0	0.0	0.0	0.0	57.0	33.0	0.0	0.0	0.0	0.0	0.0	0.0	0.0	0.0	0.0	0.0	16.0	37.0	0.0	0.0	k__Fungi; p__Ascomycota; c__Eurotiomycetes; o__Chaetothyriales; f__Herpotrichiellaceae; g__Cladophialophora; s__Cladophialophora_sp	Cladophialophora	13	Saprotroph	Undefined Saprotroph	Microfungus	NULL	Probable	NULL	b'James TY, et al. 2006. Nature 443:818-822 ((https://doi.org/10.1038/nature05110))'
c030a5652238e1605d7953298c338acf	53.0	49.0	0.0	0.0	0.0	0.0	0.0	0.0	0.0	0.0	0.0	0.0	0.0	0.0	0.0	0.0	0.0	0.0	0.0	0.0	0.0	41.0	0.0	0.0	k__Fungi; p__Basidiomycota; c__Agaricomycetes; o__Cantharellales; f__Ceratobasidiaceae; g__Ceratobasidium; s__Ceratobasidium_sp	Ceratobasidium	13	Pathotroph-Saprotroph-Symbiotroph	Endomycorrhizal-Plant Pathogen-Undefined Saprotroph	Corticioid-Microfungus	NULL	Possible	Best known as plant pathogens, but also saprobic. Species are endomycorrhizal with a wide range of plant roots - especially of Orchidaceae but also even bryophytes (Cannon & Kirk 2007)	b'Cannon PF, Kirk PM. 2007. Fungal Families of the World. CAB International, Cambridge (ISBN: 978-0851998275); Tedersoo L, et al. 2014. Science 346:e1256688 ((https://doi.org/10.1126/science.1256688))'
0ec1b914819be47df4043cca264de246	0.0	0.0	0.0	0.0	0.0	0.0	0.0	21.0	0.0	0.0	0.0	0.0	20.0	9.0	0.0	92.0	0.0	0.0	0.0	0.0	0.0	0.0	0.0	0.0	k__Fungi; p__Basidiomycota; c__Agaricomycetes; o__Agaricales; f__Entolomataceae; g__Entoloma; s__Entoloma_minutum	Entoloma	13	Pathotroph-Saprotroph-Symbiotroph	Ectomycorrhizal-Fungal Parasite-Soil Saprotroph-Undefined Saprotroph	Agaricoid	NULL	Possible	NULL	b'Rinaldi AC, et al. 2008. Fungal Diversity 33:1-45 ((http://www.fungaldiversity.org/fdp/sfdp/33-1.pdf)) (as ECM/not ECM); Tedersoo L, et al. 2010. Mycorrhiza 20:217-263 ((https://doi.org/10.1007/s00572-009-0274-x; sensu stricto)); http://mycorrhizas.info/ecmf.html ((http://mycorrhizas.info/ecmf.html)) ((as ECM/not ECM))'
6ef477c12f91e7107f5f8c53d3b901e6	0.0	0.0	0.0	0.0	0.0	28.0	13.0	15.0	0.0	0.0	0.0	0.0	8.0	39.0	0.0	0.0	0.0	0.0	0.0	0.0	0.0	0.0	16.0	23.0	k__Fungi; p__Mortierellomycota; c__Mortierellomycetes; o__Mortierellales; f__Mortierellaceae; g__Mortierella; s__Mortierella_basiparvispora	Mortierella	13	Saprotroph-Symbiotroph	Endophyte-Litter Saprotroph-Soil Saprotroph-Undefined Saprotroph	Microfungus	NULL	Probable	Saprobic in soil and thus frequenctly isolated from soil and material contaminated with soil such as hay or rotten silage and spoil tips (Cannon & Kirk 2007)	b'Cannon PF, Kirk PM. 2007. Fungal Families of the World. CAB International, Cambridge (ISBN: 978-0851998275); Tedersoo L, et al. 2014. Science 346:e1256688 ((https://doi.org/10.1126/science.1256688)); Purahong W, et al. 2016. Molecular Ecology 25:4059-4074 ((https://doi.org/10.1111/mec.13739))'
76d981f3477095ef14fa06d595438f54	0.0	0.0	0.0	0.0	62.0	80.0	0.0	0.0	0.0	0.0	0.0	0.0	0.0	0.0	0.0	0.0	0.0	0.0	0.0	0.0	0.0	0.0	0.0	0.0	k__Fungi; p__Ascomycota; c__Sordariomycetes; o__Hypocreales; f__Hypocreaceae; g__Trichoderma	Trichoderma	13	Pathotroph-Saprotroph-Symbiotroph	Animal Pathogen-Endophyte-Epiphyte-Fungal Parasite-Plant Pathogen-Wood Saprotroph	Microfungus	Soft Rot	Probable	Cause of soft-rot (Seehann et al. 1975); Likely opportunistic human pathogen (Irinyi et al. 2015); Endophyte detection method-culture (Busby et al. 2016)	b'Seehann G, et al. 1975. List of Fungi in Soft-Rot Tissue Tests. Institute fur Holzbiologie und Holzschutz, Bundesforschungsanstalt fur Forst - und Holzwirtshaft, Hamburg - Lohbrugge, Germany; Andrews JH, et al. 1983. Phytopathology 73228-234; Hanada RE, et al. 2010. Fungal Biology 114:901-910 ((https://doi.org/10.1016/j.funbio.2010.08.006)); Costa IPMW, et al. 2012. Mycotaxon 119:e26 ((http://m…
8794a50c82e1c59bba4d1d210a05ca36	0.0	0.0	0.0	0.0	0.0	0.0	0.0	0.0	142.0	0.0	0.0	0.0	0.0	0.0	0.0	0.0	0.0	0.0	0.0	0.0	0.0	0.0	0.0	0.0	k__Fungi; p__Basidiomycota; c__Agaricomycetes; o__Agaricales; f__Agaricaceae	Agaricaceae	9	Saprotroph	Undefined Saprotroph	Agaricoid-Gasteroid-Secotioid	NULL	Probable	Primarily saprobes in grassland and woodland situations (Cannon & Kirk 2007)	b'Cannon PF, Kirk PM. 2007. Fungal Families of the World. CAB International, Cambridge (ISBN: 978-0851998275)'
f82f18f73fd4548080f3896fc1681a33	24.0	52.0	17.0	0.0	0.0	0.0	0.0	0.0	20.0	29.0	0.0	0.0	0.0	0.0	0.0	0.0	0.0	0.0	0.0	0.0	0.0	0.0	0.0	0.0	k__Fungi; p__Chytridiomycota; c__Spizellomycetes; o__Spizellomycetales; f__Spizellomycetaceae; g__Kochiomyces; s__Kochiomyces_dichotomus	Kochiomyces	13	Pathotroph	Plant Pathogen	NULL	NULL	Probable	NULL	b'Tedersoo L, et al. 2014. Science 346:e1256688 ((https://doi.org/10.1126/science.1256688))'
fe53f5d4e77d6deded1fc35b232f4c91	0.0	0.0	0.0	0.0	0.0	0.0	0.0	0.0	0.0	142.0	0.0	0.0	0.0	0.0	0.0	0.0	0.0	0.0	0.0	0.0	0.0	0.0	0.0	0.0	k__Fungi; p__Basidiomycota; c__Agaricomycetes; o__Agaricales	Agaricales	7	Pathotroph-Saprotroph-Symbiotroph	Bryophyte Parasite-Dung Saprotroph-Ectomycorrhizal-Fungal Parasite-Leaf Saprotroph-Plant Parasite-Undefined Saprotroph-Wood Saprotroph	Agaricoid-Gasteroid-Microfungus-Secotioid-Yeast	NULL	Possible	Mushrooms and toadstools, Gill fungi, Agarics... lignicolous, sometimes muscicolous or fungicolous, saprobic, mycorrhizal, rarely parasitic on plants or fungi (Kirk et al. 2008)	b'Kirk PM et al. 2008. Dictionary of the Fungi. Tenth Edition. CAB International, Wallingford (ISBN: 978-0851998268)'
0f8783e9401e021da6e499303543318b	0.0	0.0	0.0	0.0	0.0	0.0	0.0	0.0	0.0	0.0	0.0	0.0	0.0	0.0	0.0	0.0	0.0	141.0	0.0	0.0	0.0	0.0	0.0	0.0	k__Fungi; p__Basidiomycota; c__Agaricomycetes; o__Russulales; f__Russulaceae; g__Russula; s__Russula_megapseudocystidiata	Russula	13	Symbiotroph	Ectomycorrhizal	Agaricoid	NULL	Highly Probable	NULL	b'Rinaldi AC, et al. 2008. Fungal Diversity 33:1-45 ((http://www.fungaldiversity.org/fdp/sfdp/33-1.pdf)); Tedersoo L, et al. 2010. Mycorrhiza 20:217-263 ((https://doi.org/10.1007/s00572-009-0274-x)); http://mycorrhizas.info/ecmf.html ((http://mycorrhizas.info/ecmf.html))'
afd79ce7f32b42601910f1f8b80e04bb	0.0	0.0	0.0	0.0	0.0	0.0	0.0	0.0	0.0	0.0	22.0	0.0	0.0	0.0	0.0	0.0	0.0	117.0	0.0	0.0	0.0	0.0	0.0	0.0	k__Fungi; p__Basidiomycota; c__Agaricomycetes; o__Agaricales; f__Inocybaceae; g__Inocybe; s__Inocybe_sp	Inocybe	13	Symbiotroph	Ectomycorrhizal	Agaricoid	NULL	Highly Probable	Sensu stricto (Matheny 2009).	b'Rinaldi AC, et al. 2008. Fungal Diversity 33:1-45 ((http://www.fungaldiversity.org/fdp/sfdp/33-1.pdf)); Matheny PB. 2009. McIlvainea 18:11-21 ((https://namyco.org/docs/3_Matheny.pdf)); Tedersoo L, et al. 2010. Mycorrhiza 20:217-263 ((https://doi.org/10.1007/s00572-009-0274-x)); http://mycorrhizas.info/ecmf.html ((http://mycorrhizas.info/ecmf.html))'
b6e75f798e91101bd393dc192fb36bfe	0.0	0.0	0.0	0.0	0.0	0.0	0.0	0.0	0.0	0.0	0.0	0.0	0.0	139.0	0.0	0.0	0.0	0.0	0.0	0.0	0.0	0.0	0.0	0.0	k__Fungi; p__Basidiomycota; c__Agaricomycetes; o__Sebacinales; f__Sebacinaceae; g__Sebacina	Sebacina	13	Symbiotroph	Ectomycorrhizal-Orchid Mycorrhizal-Root Associated Biotroph	NULL	NULL	Possible	NULL	b'Rinaldi AC, et al. 2008. Fungal Diversity 33:1-45 ((http://www.fungaldiversity.org/fdp/sfdp/33-1.pdf)); Tedersoo L, et al. 2010. Mycorrhiza 20:217-263 ((https://doi.org/10.1007/s00572-009-0274-x)) (pro parte); http://mycorrhizas.info/ecmf.html ((http://mycorrhizas.info/ecmf.html)); Wei\xc3\x9f, et al. 2016. New Phytologist 211;20-40 ((https://doi.org/10.1111/nph.13977)) (various guilds)'
e94963097a8416ef79745b5eecb57992	0.0	0.0	0.0	0.0	0.0	0.0	0.0	0.0	0.0	0.0	0.0	0.0	0.0	0.0	0.0	0.0	0.0	0.0	0.0	0.0	92.0	47.0	0.0	0.0	k__Fungi; p__Ascomycota; c__Sordariomycetes; o__Hypocreales; f__Clavicipitaceae; g__Clavicipitaceae_gen_Incertae_sedis; s__Clavicipitaceae_sp	Clavicipitaceae	9	Pathotroph-Symbiotroph	Endophyte-Epiphyte-Fungal Parasite-Insect Parasite	Microfungus	NULL	Possible	Parasitic, endophytic or epiphytic on Insecta, other fungi or Gamineae (Cannon & Kirk 2007)	b'Cannon PF, Kirk PM. 2007. Fungal Families of the World. CAB International, Cambridge (ISBN: 978-0851998275)'
0fc6d0d59cf80d29bfda0ad06e89d6e4	0.0	0.0	0.0	0.0	0.0	5.0	0.0	0.0	0.0	0.0	5.0	0.0	0.0	0.0	0.0	0.0	0.0	10.0	14.0	32.0	36.0	36.0	0.0	0.0	k__Fungi; p__Basidiomycota; c__Agaricomycetes; o__Cantharellales; f__Ceratobasidiaceae	Ceratobasidiaceae	9	Pathotroph-Saprotroph-Symbiotroph	Endomycorrhizal-Plant Pathogen-Undefined Saprotroph	Microfungus	NULL	Possible	Best known as plant pathogens, but also saprobic. Species are endomycorrhizal with a wide range of plant roots - especially of Orchidaceae but also even bryophytes (Cannon & Kirk 2007)	b'Cannon PF, Kirk PM. 2007. Fungal Families of the World. CAB International, Cambridge (ISBN: 978-0851998275)'
20543d14a5ff16c03df8d852a7db07e1	0.0	0.0	0.0	0.0	0.0	0.0	0.0	0.0	0.0	0.0	0.0	119.0	19.0	0.0	0.0	0.0	0.0	0.0	0.0	0.0	0.0	0.0	0.0	0.0	k__Fungi; p__Basidiomycota; c__Agaricomycetes; o__Agaricales; f__Inocybaceae; g__Inocybe	Inocybe	13	Symbiotroph	Ectomycorrhizal	Agaricoid	NULL	Highly Probable	Sensu stricto (Matheny 2009).	b'Rinaldi AC, et al. 2008. Fungal Diversity 33:1-45 ((http://www.fungaldiversity.org/fdp/sfdp/33-1.pdf)); Matheny PB. 2009. McIlvainea 18:11-21 ((https://namyco.org/docs/3_Matheny.pdf)); Tedersoo L, et al. 2010. Mycorrhiza 20:217-263 ((https://doi.org/10.1007/s00572-009-0274-x)); http://mycorrhizas.info/ecmf.html ((http://mycorrhizas.info/ecmf.html))'
7655dbaf7bfc9e7797bc44b2c19911ad	0.0	0.0	0.0	0.0	0.0	0.0	0.0	0.0	0.0	0.0	0.0	0.0	0.0	0.0	0.0	0.0	0.0	38.0	100.0	0.0	0.0	0.0	0.0	0.0	k__Fungi; p__Ascomycota; c__Leotiomycetes; o__Helotiales; f__Myxotrichaceae; g__Oidiodendron; s__Oidiodendron_chlamydosporicum	Oidiodendron	13	Pathotroph-Symbiotroph	Ericoid Mycorrhizal	Microfungus	NULL	Probable	Dark Septate Endophyte	b'Newsham KK. 2011. New Phytologist 190:783-793 ((https://doi.org/10.1111/j.1469-8137.2010.03611.x)) (as dark septate root endophytes)'
e1fa232ee3231440645442a28607ca90	0.0	0.0	0.0	0.0	0.0	0.0	0.0	0.0	0.0	0.0	0.0	0.0	0.0	0.0	0.0	0.0	0.0	0.0	0.0	0.0	69.0	69.0	0.0	0.0	k__Fungi; p__Basidiomycota; c__Agaricomycetes; o__Agaricales; f__Inocybaceae; g__Inocybe; s__Inocybe_sp	Inocybe	13	Symbiotroph	Ectomycorrhizal	Agaricoid	NULL	Highly Probable	Sensu stricto (Matheny 2009).	b'Rinaldi AC, et al. 2008. Fungal Diversity 33:1-45 ((http://www.fungaldiversity.org/fdp/sfdp/33-1.pdf)); Matheny PB. 2009. McIlvainea 18:11-21 ((https://namyco.org/docs/3_Matheny.pdf)); Tedersoo L, et al. 2010. Mycorrhiza 20:217-263 ((https://doi.org/10.1007/s00572-009-0274-x)); http://mycorrhizas.info/ecmf.html ((http://mycorrhizas.info/ecmf.html))'
16067e75fd9b69f80b2b771aec2e750d	0.0	0.0	48.0	0.0	0.0	0.0	0.0	0.0	0.0	89.0	0.0	0.0	0.0	0.0	0.0	0.0	0.0	0.0	0.0	0.0	0.0	0.0	0.0	0.0	k__Fungi; p__Ascomycota; c__Leotiomycetes; o__Helotiales; f__Helotiales_fam_Incertae_sedis; g__Mycoarthris; s__Mycoarthris_corallina	Mycoarthris	13	Saprotroph	Undefined Saprotroph	NULL	NULL	Probable	NULL	b'Tedersoo L, et al. 2014. Science 346:e1256688 ((https://doi.org/10.1126/science.1256688))'
b3866737b6f2a0b0e9f2960e0da13808	0.0	0.0	0.0	0.0	0.0	0.0	0.0	0.0	0.0	0.0	0.0	0.0	0.0	0.0	0.0	0.0	0.0	0.0	0.0	137.0	0.0	0.0	0.0	0.0	k__Fungi; p__Basidiomycota; c__Agaricomycetes; o__Russulales; f__Russulaceae; g__Lactifluus	Lactifluus	13	Symbiotroph	Ectomycorrhizal	Agaricoid	NULL	Highly Probable	NULL	b'List compiled by Sara Branco with input from Nhu Nguyen and Else Vellinga'
f0d73958a463898c4b2f83a15190cce8	0.0	0.0	0.0	0.0	0.0	0.0	37.0	100.0	0.0	0.0	0.0	0.0	0.0	0.0	0.0	0.0	0.0	0.0	0.0	0.0	0.0	0.0	0.0	0.0	k__Fungi; p__Basidiomycota; c__Agaricomycetes; o__Agaricales; f__Cortinariaceae; g__Cortinarius; s__Cortinarius_torvus	Cortinarius	13	Symbiotroph	Ectomycorrhizal	Agaricoid	NULL	Highly Probable	NULL	b'Rinaldi AC, et al. 2008. Fungal Diversity 33:1-45 ((http://www.fungaldiversity.org/fdp/sfdp/33-1.pdf)); Tedersoo L, et al. 2010. Mycorrhiza 20:217-263 ((https://doi.org/10.1007/s00572-009-0274-x)); http://mycorrhizas.info/ecmf.html ((http://mycorrhizas.info/ecmf.html))'
0361b3386e24f57d48481b65b32580b6	0.0	0.0	0.0	0.0	0.0	0.0	0.0	0.0	0.0	0.0	0.0	0.0	0.0	0.0	0.0	0.0	136.0	0.0	0.0	0.0	0.0	0.0	0.0	0.0	k__Fungi; p__Basidiomycota; c__Agaricomycetes; o__Agaricales; f__Hebelomataceae; g__Hebelomataceae_gen_Incertae_sedis; s__Hebelomataceae_sp	Agaricales	7	Pathotroph-Saprotroph-Symbiotroph	Bryophyte Parasite-Dung Saprotroph-Ectomycorrhizal-Fungal Parasite-Leaf Saprotroph-Plant Parasite-Undefined Saprotroph-Wood Saprotroph	Agaricoid-Gasteroid-Microfungus-Secotioid-Yeast	NULL	Possible	Mushrooms and toadstools, Gill fungi, Agarics... lignicolous, sometimes muscicolous or fungicolous, saprobic, mycorrhizal, rarely parasitic on plants or fungi (Kirk et al. 2008)	b'Kirk PM et al. 2008. Dictionary of the Fungi. Tenth Edition. CAB International, Wallingford (ISBN: 978-0851998268)'
37d503169e36c26d9e0d75474d1147ef	0.0	0.0	17.0	0.0	0.0	0.0	29.0	0.0	9.0	0.0	4.0	21.0	10.0	0.0	21.0	0.0	17.0	0.0	0.0	8.0	0.0	0.0	0.0	0.0	k__Fungi; p__Basidiomycota; c__Agaricomycetes; o__Agaricales; f__Strophariaceae; g__Hypholoma	Hypholoma	13	Saprotroph	Undefined Saprotroph	Agaricoid	White Rot	Probable	NULL	b'Tedersoo L, et al. 2014. Science 346:e1256688 ((https://doi.org/10.1126/science.1256688))'
5f781e96383132385d02b43134ea028c	5.0	7.0	0.0	0.0	0.0	0.0	0.0	0.0	44.0	79.0	0.0	0.0	0.0	0.0	0.0	0.0	0.0	0.0	0.0	0.0	0.0	0.0	0.0	0.0	k__Fungi; p__Ascomycota; c__Eurotiomycetes; o__Chaetothyriales; f__Herpotrichiellaceae; g__Exophiala; s__Exophiala_sp	Herpotrichiellaceae	9	Pathotroph-Saprotroph	Animal Pathogen-Fungal Parasite-Undefined Saprotroph	Facultative Yeast-Microfungus	NULL	Probable	Mostly saprobic on plants or other fungi, isolated from soil etc., and from medical sources (Cannon & Kirk 2007)	b'Cannon PF, Kirk PM. 2007. Fungal Families of the World. CAB International, Cambridge (ISBN: 978-0851998275)'
45cf36c64cceb134dbb700acb5de2621	0.0	0.0	0.0	0.0	0.0	0.0	0.0	0.0	0.0	0.0	0.0	0.0	9.0	0.0	0.0	0.0	0.0	0.0	0.0	0.0	59.0	66.0	0.0	0.0	k__Fungi; p__Basidiomycota; c__Agaricomycetes; o__Agaricales; f__Inocybaceae; g__Inosperma; s__Inosperma_acutofulvum	Inocybaceae	9	Symbiotroph	Ectomycorrhizal	Agaricoid	NULL	Probable	Sensu stricto with the exclusion of Crepidotaceae, Tubariaceae, and Chromocyphellaceae; Pharmacology - muscarine, psilocybin, aeruginascen, unclarified alkaloids, or none	b'Matheny PB. 2009. McIlvainea 18:11-21 ((https://namyco.org/docs/3_Matheny.pdf))'
e2ad1b7cb444b8197fd4f939774a33bd	0.0	0.0	0.0	0.0	0.0	0.0	3.0	0.0	0.0	0.0	0.0	0.0	58.0	0.0	0.0	0.0	0.0	0.0	0.0	73.0	0.0	0.0	0.0	0.0	k__Fungi; p__Mucoromycota; c__Umbelopsidomycetes; o__Umbelopsidales; f__Umbelopsidaceae; g__Umbelopsis; s__Umbelopsis_changbaiensis	Umbelopsis	13	Saprotroph	Undefined Saprotroph	NULL	NULL	Probable	NULL	b'Tedersoo L, et al. 2014. Science 346:e1256688 ((https://doi.org/10.1126/science.1256688))'
a381e507ebbf235f2c443e89c3ef8a97	0.0	0.0	0.0	0.0	0.0	0.0	0.0	0.0	0.0	0.0	0.0	0.0	0.0	0.0	0.0	0.0	0.0	0.0	0.0	133.0	0.0	0.0	0.0	0.0	k__Fungi; p__Mucoromycota; c__Umbelopsidomycetes; o__Umbelopsidales; f__Umbelopsidaceae; g__Umbelopsis; s__Umbelopsis_dimorpha	Umbelopsis	13	Saprotroph	Undefined Saprotroph	NULL	NULL	Probable	NULL	b'Tedersoo L, et al. 2014. Science 346:e1256688 ((https://doi.org/10.1126/science.1256688))'
b7ae4561a0a7aeed30461312938c1a23	0.0	0.0	0.0	0.0	0.0	0.0	0.0	39.0	0.0	0.0	0.0	0.0	4.0	0.0	0.0	0.0	89.0	0.0	0.0	0.0	0.0	0.0	0.0	0.0	k__Fungi; p__Basidiomycota; c__Agaricomycetes; o__Agaricales; f__Cortinariaceae; g__Cortinarius; s__Cortinarius_obtusus	Cortinarius	13	Symbiotroph	Ectomycorrhizal	Agaricoid	NULL	Highly Probable	NULL	b'Rinaldi AC, et al. 2008. Fungal Diversity 33:1-45 ((http://www.fungaldiversity.org/fdp/sfdp/33-1.pdf)); Tedersoo L, et al. 2010. Mycorrhiza 20:217-263 ((https://doi.org/10.1007/s00572-009-0274-x)); http://mycorrhizas.info/ecmf.html ((http://mycorrhizas.info/ecmf.html))'
cd74de96073e82a117730f387fab61bc	0.0	0.0	0.0	0.0	0.0	0.0	0.0	0.0	0.0	0.0	0.0	0.0	0.0	0.0	131.0	0.0	0.0	0.0	0.0	0.0	0.0	0.0	0.0	0.0	k__Fungi; p__Basidiomycota; c__Agaricomycetes; o__Thelephorales; f__Thelephoraceae; g__Tomentella; s__Tomentella_papuae	Tomentella	13	Symbiotroph	Ectomycorrhizal	Corticioid	NULL	Highly Probable	NULL	b'Rinaldi AC, et al. 2008. Fungal Diversity 33:1-45 ((http://www.fungaldiversity.org/fdp/sfdp/33-1.pdf)); Tedersoo L, et al. 2010. Mycorrhiza 20:217-263 ((https://doi.org/10.1007/s00572-009-0274-x)); http://mycorrhizas.info/ecmf.html ((http://mycorrhizas.info/ecmf.html))'
110c689e7c104f33642d709034592db0	0.0	0.0	0.0	0.0	0.0	0.0	0.0	0.0	0.0	0.0	0.0	130.0	0.0	0.0	0.0	0.0	0.0	0.0	0.0	0.0	0.0	0.0	0.0	0.0	k__Fungi; p__Basidiomycota; c__Agaricomycetes; o__Agaricales; f__Amanitaceae; g__Amanita; s__Amanita_punctata	Amanita	13	Saprotroph-Symbiotroph	Ectomycorrhizal-Undefined Saprotroph	Agaricoid	NULL	Probable	Some members of the genus are deadly poisonous	b'Rinaldi AC, et al. 2008. Fungal Diversity 33:1-45 ((http://www.fungaldiversity.org/fdp/sfdp/33-1.pdf)); Tedersoo L, et al. 2010. Mycorrhiza 20:217-263 ((https://doi.org/10.1007/s00572-009-0274-x)); Wolfe BE, et al. 2012. PLoS ONE 7:e39597 ((https://doi.org/10.1371/journal.pone.0039597)); http://mycorrhizas.info/ecmf.html ((http://mycorrhizas.info/ecmf.html)); http://en.wikipedia.org/wiki/List_o…
2417687b0d79892de352ecc96fd36333	0.0	0.0	0.0	6.0	0.0	0.0	0.0	0.0	124.0	0.0	0.0	0.0	0.0	0.0	0.0	0.0	0.0	0.0	0.0	0.0	0.0	0.0	0.0	0.0	k__Fungi; p__Basidiomycota; c__Agaricomycetes; o__Sebacinales; f__Sebacinaceae; g__Sebacina; s__Sebacina_sp	Sebacina	13	Symbiotroph	Ectomycorrhizal-Orchid Mycorrhizal-Root Associated Biotroph	NULL	NULL	Possible	NULL	b'Rinaldi AC, et al. 2008. Fungal Diversity 33:1-45 ((http://www.fungaldiversity.org/fdp/sfdp/33-1.pdf)); Tedersoo L, et al. 2010. Mycorrhiza 20:217-263 ((https://doi.org/10.1007/s00572-009-0274-x)) (pro parte); http://mycorrhizas.info/ecmf.html ((http://mycorrhizas.info/ecmf.html)); Wei\xc3\x9f, et al. 2016. New Phytologist 211;20-40 ((https://doi.org/10.1111/nph.13977)) (various guilds)'
90378b234568200528fed92de25dec8b	17.0	49.0	0.0	64.0	0.0	0.0	0.0	0.0	0.0	0.0	0.0	0.0	0.0	0.0	0.0	0.0	0.0	0.0	0.0	0.0	0.0	0.0	0.0	0.0	k__Fungi; p__Ascomycota; c__Dothideomycetes; o__Venturiales; f__Cylindrosympodiaceae; g__Cylindrosympodium; s__Cylindrosympodium_sp	Cylindrosympodium	13	Pathotroph	Plant Pathogen	NULL	NULL	Probable	NULL	b'Tedersoo L, et al. 2014. Science 346:e1256688 ((https://doi.org/10.1126/science.1256688))'
684fee5bd07a2a92fd7cd3ff5f3b4beb	0.0	0.0	0.0	0.0	0.0	0.0	0.0	0.0	0.0	0.0	0.0	0.0	0.0	0.0	0.0	129.0	0.0	0.0	0.0	0.0	0.0	0.0	0.0	0.0	k__Fungi; p__Basidiomycota; c__Agaricomycetes; o__Thelephorales; f__Thelephoraceae	Thelephoraceae	9	Saprotroph-Symbiotroph	Ectomycorrhizal-Undefined Saprotroph	Clavarioid	NULL	Probable	On the ground, on soil, a few on wood. At least some speices ectomycorrhizal (Cannon & Kirk 2007)	b'Cannon PF, Kirk PM. 2007. Fungal Families of the World. CAB International, Cambridge (ISBN: 978-0851998275)'
e20d8ae6c35064d755f7a87fc872562f	0.0	0.0	0.0	0.0	0.0	0.0	0.0	0.0	0.0	0.0	0.0	0.0	129.0	0.0	0.0	0.0	0.0	0.0	0.0	0.0	0.0	0.0	0.0	0.0	k__Fungi; p__Basidiomycota; c__Agaricomycetes; o__Sebacinales; f__Sebacinaceae; g__Sebacina; s__Sebacina_sp	Sebacina	13	Symbiotroph	Ectomycorrhizal-Orchid Mycorrhizal-Root Associated Biotroph	NULL	NULL	Possible	NULL	b'Rinaldi AC, et al. 2008. Fungal Diversity 33:1-45 ((http://www.fungaldiversity.org/fdp/sfdp/33-1.pdf)); Tedersoo L, et al. 2010. Mycorrhiza 20:217-263 ((https://doi.org/10.1007/s00572-009-0274-x)) (pro parte); http://mycorrhizas.info/ecmf.html ((http://mycorrhizas.info/ecmf.html)); Wei\xc3\x9f, et al. 2016. New Phytologist 211;20-40 ((https://doi.org/10.1111/nph.13977)) (various guilds)'
46306064110778cbd6cd376f15907231	0.0	0.0	0.0	0.0	0.0	0.0	43.0	51.0	0.0	0.0	0.0	0.0	34.0	0.0	0.0	0.0	0.0	0.0	0.0	0.0	0.0	0.0	0.0	0.0	k__Fungi; p__Ascomycota; c__Dothideomycetes; o__Mytilinidales; f__Gloniaceae; g__Cenococcum; s__Cenococcum_sp	Cenococcum	13	Symbiotroph	Ectomycorrhizal	NULL	NULL	Highly Probable	NULL	b'Tedersoo L, et al. 2014. Science 346:e1256688 ((https://doi.org/10.1126/science.1256688))'
72e9fcab42e0ed458bbd844b866f59e5	0.0	0.0	0.0	0.0	0.0	0.0	0.0	0.0	0.0	0.0	0.0	88.0	40.0	0.0	0.0	0.0	0.0	0.0	0.0	0.0	0.0	0.0	0.0	0.0	k__Fungi; p__Basidiomycota; c__Agaricomycetes; o__Agaricales; f__Amanitaceae; g__Amanita; s__Amanita_vaginata	Amanita	13	Saprotroph-Symbiotroph	Ectomycorrhizal-Undefined Saprotroph	Agaricoid	NULL	Probable	Some members of the genus are deadly poisonous	b'Rinaldi AC, et al. 2008. Fungal Diversity 33:1-45 ((http://www.fungaldiversity.org/fdp/sfdp/33-1.pdf)); Tedersoo L, et al. 2010. Mycorrhiza 20:217-263 ((https://doi.org/10.1007/s00572-009-0274-x)); Wolfe BE, et al. 2012. PLoS ONE 7:e39597 ((https://doi.org/10.1371/journal.pone.0039597)); http://mycorrhizas.info/ecmf.html ((http://mycorrhizas.info/ecmf.html)); http://en.wikipedia.org/wiki/List_o…
7d7d5f1453d8a3363c0c2b14d498e415	0.0	128.0	0.0	0.0	0.0	0.0	0.0	0.0	0.0	0.0	0.0	0.0	0.0	0.0	0.0	0.0	0.0	0.0	0.0	0.0	0.0	0.0	0.0	0.0	k__Fungi; p__Ascomycota; c__Sordariomycetes; o__Hypocreales; f__Clavicipitaceae	Clavicipitaceae	9	Pathotroph-Symbiotroph	Endophyte-Epiphyte-Fungal Parasite-Insect Parasite	Microfungus	NULL	Possible	Parasitic, endophytic or epiphytic on Insecta, other fungi or Gamineae (Cannon & Kirk 2007)	b'Cannon PF, Kirk PM. 2007. Fungal Families of the World. CAB International, Cambridge (ISBN: 978-0851998275)'
8e2a39f53799ce2bcf1e9955ed5846be	22.0	34.0	0.0	0.0	0.0	0.0	0.0	0.0	13.0	59.0	0.0	0.0	0.0	0.0	0.0	0.0	0.0	0.0	0.0	0.0	0.0	0.0	0.0	0.0	k__Fungi; p__Basidiomycota; c__Microbotryomycetes; o__Leucosporidiales; f__Leucosporidiaceae; g__Leucosporidium; s__Leucosporidium_intermedium	Leucosporidium	13	Saprotroph	Soil Saprotroph-Undefined Saprotroph	Yeast	NULL	Probable	A yeast from fruit (Barnett & Buhagiar 1971; Syn. Candida-Leucosporidiella-Rhodotorula-Torulopsis-Vanrijia spp.);Isolated from permafrost soil (Golubev 1998; Syn. Leucosporidium/Rhodotorula spp.)	b'Barnett JA, Buhagiar RWM. 1971. Journal of General Microbiology 67:233-238 ((https://doi.org/10.1099/00221287-67-2-233)); Golubev WI. 1998. Mikologiya i Fitopatologiya 32:8-13 ((https://www.binran.ru/files/journals/MiF/MiF_1998_32_3.pdf))'
3d6e33d4a0d9049c4e75a08217c7b4e2	0.0	0.0	0.0	0.0	0.0	0.0	0.0	0.0	0.0	0.0	0.0	0.0	0.0	0.0	0.0	0.0	0.0	0.0	0.0	127.0	0.0	0.0	0.0	0.0	k__Fungi; p__Basidiomycota; c__Agaricomycetes; o__Russulales; f__Russulaceae; g__Russula	Russula	13	Symbiotroph	Ectomycorrhizal	Agaricoid	NULL	Highly Probable	NULL	b'Rinaldi AC, et al. 2008. Fungal Diversity 33:1-45 ((http://www.fungaldiversity.org/fdp/sfdp/33-1.pdf)); Tedersoo L, et al. 2010. Mycorrhiza 20:217-263 ((https://doi.org/10.1007/s00572-009-0274-x)); http://mycorrhizas.info/ecmf.html ((http://mycorrhizas.info/ecmf.html))'
6a7c830ce4cf89f1ed9746b54dff10e8	0.0	0.0	0.0	0.0	0.0	0.0	0.0	0.0	0.0	0.0	0.0	0.0	0.0	0.0	0.0	127.0	0.0	0.0	0.0	0.0	0.0	0.0	0.0	0.0	k__Fungi; p__Basidiomycota; c__Agaricomycetes; o__Thelephorales; f__Thelephoraceae	Thelephoraceae	9	Saprotroph-Symbiotroph	Ectomycorrhizal-Undefined Saprotroph	Clavarioid	NULL	Probable	On the ground, on soil, a few on wood. At least some speices ectomycorrhizal (Cannon & Kirk 2007)	b'Cannon PF, Kirk PM. 2007. Fungal Families of the World. CAB International, Cambridge (ISBN: 978-0851998275)'
6e16928c50891adfd5821fa1ba056aad	0.0	0.0	0.0	0.0	14.0	18.0	0.0	0.0	0.0	0.0	0.0	0.0	0.0	23.0	0.0	44.0	0.0	0.0	0.0	28.0	0.0	0.0	0.0	0.0	k__Fungi; p__Ascomycota; c__Dothideomycetes; o__Mytilinidales; f__Gloniaceae; g__Cenococcum; s__Cenococcum_sp	Cenococcum	13	Symbiotroph	Ectomycorrhizal	NULL	NULL	Highly Probable	NULL	b'Tedersoo L, et al. 2014. Science 346:e1256688 ((https://doi.org/10.1126/science.1256688))'
995954b9be66fd569ea912a9e8b623b1	59.0	67.0	0.0	0.0	0.0	0.0	0.0	0.0	0.0	0.0	0.0	0.0	0.0	0.0	0.0	0.0	0.0	0.0	0.0	0.0	0.0	0.0	0.0	0.0	k__Fungi; p__Ascomycota; c__Dothideomycetes; o__Mycosphaerellales; f__Mycosphaerellaceae	Mycosphaerellaceae	9	Pathotroph-Saprotroph	Plant Pathogen-Undefined Saprotroph	Microfungus	NULL	Probable	Biotrophic, necrotrophic or saprobic on various plant tissues (Cannon & Kirk 2007)	b'Cannon PF, Kirk PM. 2007. Fungal Families of the World. CAB International, Cambridge (ISBN: 978-0851998275)'
bde2055a367999e1fcafad5a7caf7621	0.0	0.0	0.0	0.0	0.0	0.0	0.0	0.0	0.0	0.0	0.0	0.0	0.0	0.0	0.0	0.0	0.0	0.0	126.0	0.0	0.0	0.0	0.0	0.0	k__Fungi; p__Basidiomycota; c__Microbotryomycetes; o__Leucosporidiales; f__Leucosporidiaceae; g__Leucosporidium; s__Leucosporidium_sp	Leucosporidium	13	Saprotroph	Soil Saprotroph-Undefined Saprotroph	Yeast	NULL	Probable	A yeast from fruit (Barnett & Buhagiar 1971; Syn. Candida-Leucosporidiella-Rhodotorula-Torulopsis-Vanrijia spp.);Isolated from permafrost soil (Golubev 1998; Syn. Leucosporidium/Rhodotorula spp.)	b'Barnett JA, Buhagiar RWM. 1971. Journal of General Microbiology 67:233-238 ((https://doi.org/10.1099/00221287-67-2-233)); Golubev WI. 1998. Mikologiya i Fitopatologiya 32:8-13 ((https://www.binran.ru/files/journals/MiF/MiF_1998_32_3.pdf))'
94c6ceb9f2770c5a8f893453c3dfa894	0.0	0.0	0.0	0.0	0.0	0.0	0.0	0.0	0.0	0.0	0.0	125.0	0.0	0.0	0.0	0.0	0.0	0.0	0.0	0.0	0.0	0.0	0.0	0.0	k__Fungi; p__Basidiomycota; c__Agaricomycetes; o__Sebacinales; f__Sebacinaceae; g__Sebacina; s__Sebacina_sp	Sebacina	13	Symbiotroph	Ectomycorrhizal-Orchid Mycorrhizal-Root Associated Biotroph	NULL	NULL	Possible	NULL	b'Rinaldi AC, et al. 2008. Fungal Diversity 33:1-45 ((http://www.fungaldiversity.org/fdp/sfdp/33-1.pdf)); Tedersoo L, et al. 2010. Mycorrhiza 20:217-263 ((https://doi.org/10.1007/s00572-009-0274-x)) (pro parte); http://mycorrhizas.info/ecmf.html ((http://mycorrhizas.info/ecmf.html)); Wei\xc3\x9f, et al. 2016. New Phytologist 211;20-40 ((https://doi.org/10.1111/nph.13977)) (various guilds)'
1edc0db3d305b9fccfd091a1fa1c1319	0.0	0.0	0.0	0.0	0.0	0.0	6.0	0.0	0.0	0.0	0.0	0.0	34.0	0.0	84.0	0.0	0.0	0.0	0.0	0.0	0.0	0.0	0.0	0.0	k__Fungi; p__Ascomycota; c__Eurotiomycetes; o__Eurotiales; f__Aspergillaceae; g__Penicillium; s__Penicillium_verhagenii	Penicillium	13	Saprotroph	Dung Saprotroph-Undefined Saprotroph-Wood Saprotroph	Microfungus	Soft Rot	Highly Probable	NULL	b'Duncan CG, Eslyn WE. 1966. Mycologia 58642-664; Seehann G, et al. 1975. List of Fungi in Soft-Rot Tissue Tests. Institute fur Holzbiologie und Holzschutz, Bundesforschungsanstalt fur Forst - und Holzwirtshaft, Hamburg - Lohbrugge, Germany; Costa IPMW, et al. 2012. Mycotaxon 119:e26 ((http://mycotaxon.com/resources/checklists/costa_v119_checklist.pdf)); Bills GF, et al. 2013. Current Opinion in …
7b4780e5859165bceb5e2f7d71b399c8	0.0	0.0	71.0	0.0	0.0	0.0	0.0	0.0	0.0	50.0	0.0	0.0	0.0	0.0	0.0	0.0	0.0	0.0	0.0	0.0	0.0	0.0	3.0	0.0	k__Fungi; p__Basidiomycota; c__Tremellomycetes; o__Cystofilobasidiales; f__Cystofilobasidiaceae; g__Cystofilobasidium; s__Cystofilobasidium_capitatum	Cystofilobasidium	13	Saprotroph	Leaf Saprotroph	Yeast	NULL	Possible	NULL	b'Oberwinkler F, et al. 1983. Systematic and Applied Microbiology 41:14-122 ((https://doi.org/10.1016/S0723-2020((83))80039-3))'
e4c986cbf5d8e62fe20b5d85fad1b340	0.0	124.0	0.0	0.0	0.0	0.0	0.0	0.0	0.0	0.0	0.0	0.0	0.0	0.0	0.0	0.0	0.0	0.0	0.0	0.0	0.0	0.0	0.0	0.0	k__Fungi; p__Ascomycota; c__Leotiomycetes; o__Helotiales; f__Helotiaceae; g__Tetracladium; s__Tetracladium_sp	Tetracladium	13	Saprotroph	Undefined Saprotroph	NULL	NULL	Probable	NULL	b'Tedersoo L, et al. 2014. Science 346:e1256688 ((https://doi.org/10.1126/science.1256688))'
fa9965aaf9f218f446a3759e0c0b87b2	0.0	0.0	0.0	0.0	0.0	0.0	0.0	0.0	0.0	124.0	0.0	0.0	0.0	0.0	0.0	0.0	0.0	0.0	0.0	0.0	0.0	0.0	0.0	0.0	k__Fungi; p__Ascomycota; c__Leotiomycetes; o__Helotiales; f__Helotiales_fam_Incertae_sedis; g__Mycoarthris; s__Mycoarthris_sp	Mycoarthris	13	Saprotroph	Undefined Saprotroph	NULL	NULL	Probable	NULL	b'Tedersoo L, et al. 2014. Science 346:e1256688 ((https://doi.org/10.1126/science.1256688))'
a659bc2cee71cbbc7f6fd81013650af6	0.0	0.0	0.0	0.0	0.0	0.0	0.0	0.0	0.0	0.0	0.0	0.0	0.0	0.0	0.0	123.0	0.0	0.0	0.0	0.0	0.0	0.0	0.0	0.0	k__Fungi; p__Mortierellomycota; c__Mortierellomycetes; o__Mortierellales; f__Mortierellaceae; g__Mortierella; s__Mortierella_basiparvispora	Mortierella	13	Saprotroph-Symbiotroph	Endophyte-Litter Saprotroph-Soil Saprotroph-Undefined Saprotroph	Microfungus	NULL	Probable	Saprobic in soil and thus frequenctly isolated from soil and material contaminated with soil such as hay or rotten silage and spoil tips (Cannon & Kirk 2007)	b'Cannon PF, Kirk PM. 2007. Fungal Families of the World. CAB International, Cambridge (ISBN: 978-0851998275); Tedersoo L, et al. 2014. Science 346:e1256688 ((https://doi.org/10.1126/science.1256688)); Purahong W, et al. 2016. Molecular Ecology 25:4059-4074 ((https://doi.org/10.1111/mec.13739))'
c676634d970a3a29ad0aa39bcc1360ef	0.0	0.0	0.0	0.0	0.0	0.0	0.0	0.0	0.0	0.0	123.0	0.0	0.0	0.0	0.0	0.0	0.0	0.0	0.0	0.0	0.0	0.0	0.0	0.0	k__Fungi; p__Basidiomycota; c__Agaricomycetes; o__Sebacinales; f__Sebacinaceae; g__Sebacina; s__Sebacina_sp	Sebacina	13	Symbiotroph	Ectomycorrhizal-Orchid Mycorrhizal-Root Associated Biotroph	NULL	NULL	Possible	NULL	b'Rinaldi AC, et al. 2008. Fungal Diversity 33:1-45 ((http://www.fungaldiversity.org/fdp/sfdp/33-1.pdf)); Tedersoo L, et al. 2010. Mycorrhiza 20:217-263 ((https://doi.org/10.1007/s00572-009-0274-x)) (pro parte); http://mycorrhizas.info/ecmf.html ((http://mycorrhizas.info/ecmf.html)); Wei\xc3\x9f, et al. 2016. New Phytologist 211;20-40 ((https://doi.org/10.1111/nph.13977)) (various guilds)'
9f525cb4664599a0030c508ce7096eff	0.0	0.0	0.0	0.0	0.0	0.0	0.0	0.0	0.0	0.0	0.0	0.0	0.0	0.0	0.0	0.0	0.0	0.0	122.0	0.0	0.0	0.0	0.0	0.0	k__Fungi; p__Basidiomycota; c__Agaricomycetes; o__Agaricales; f__Inocybaceae; g__Inocybe; s__Inocybe_fibrosoides	Inocybe	13	Symbiotroph	Ectomycorrhizal	Agaricoid	NULL	Highly Probable	Sensu stricto (Matheny 2009).	b'Rinaldi AC, et al. 2008. Fungal Diversity 33:1-45 ((http://www.fungaldiversity.org/fdp/sfdp/33-1.pdf)); Matheny PB. 2009. McIlvainea 18:11-21 ((https://namyco.org/docs/3_Matheny.pdf)); Tedersoo L, et al. 2010. Mycorrhiza 20:217-263 ((https://doi.org/10.1007/s00572-009-0274-x)); http://mycorrhizas.info/ecmf.html ((http://mycorrhizas.info/ecmf.html))'
b9b64c599f9b598fa60f2835f5feb4b4	0.0	0.0	0.0	0.0	0.0	0.0	13.0	13.0	0.0	0.0	0.0	0.0	29.0	0.0	27.0	21.0	19.0	0.0	0.0	0.0	0.0	0.0	0.0	0.0	k__Fungi; p__Mortierellomycota; c__Mortierellomycetes; o__Mortierellales	Mortierellales	7	Saprotroph-Symbiotroph	Endophyte-Soil Saprotroph-Undefined Saprotroph	Microfungus	NULL	Possible	Saprobic in soil and thus frequenctly isolated from soil and material contaminated with soil such as hay or rotten silage and spoil tips (Cannon & Kirk 2007)	b'Cannon PF, Kirk PM. 2007. Fungal Families of the World. CAB International, Cambridge (ISBN: 978-0851998275); Sterkenburg E, et al. 2015. New Phytologist 207:1145-1158 ((https://doi.org/10.1111/nph.13426)); David AS, et al. 2016. Microbial Ecology 71:912-926 ((https://doi.org/10.1007/s00248-015-0712-6))'
6219d6664e20e5395ab5c69c0c3d543d	14.0	0.0	0.0	0.0	0.0	0.0	0.0	0.0	0.0	28.0	0.0	0.0	0.0	0.0	0.0	24.0	0.0	10.0	38.0	0.0	0.0	0.0	0.0	7.0	k__Fungi; p__Ascomycota; c__Sordariomycetes; o__Hypocreales; f__Clavicipitaceae; g__Pochonia; s__Pochonia_cordycepisociata	Pochonia	13	Pathotroph	Animal Pathogen	NULL	NULL	Probable	NULL	b'Tedersoo L, et al. 2014. Science 346:e1256688 ((https://doi.org/10.1126/science.1256688))'
ae960f3e50052783ed002562010e0e21	0.0	0.0	0.0	0.0	55.0	66.0	0.0	0.0	0.0	0.0	0.0	0.0	0.0	0.0	0.0	0.0	0.0	0.0	0.0	0.0	0.0	0.0	0.0	0.0	k__Fungi; p__Ascomycota; c__Eurotiomycetes; o__Chaetothyriales; f__Herpotrichiellaceae; g__Capronia; s__Capronia_sp	Capronia	13	Symbiotroph	Endophyte	Facultative Yeast	NULL	Highly Probable	Dark Septate Endophyte, known from plant roots.	b'Tedersoo L, et al. 2014. Science 346:e1256688 ((https://doi.org/10.1126/science.1256688))'
2339d0a262e4ac8cf2e9d14b4521fc3c	0.0	0.0	0.0	0.0	0.0	0.0	0.0	0.0	0.0	0.0	0.0	0.0	0.0	0.0	0.0	0.0	0.0	0.0	0.0	0.0	0.0	0.0	57.0	62.0	k__Fungi; p__Basidiomycota; c__Agaricomycetes; o__Agaricales; f__Inocybaceae; g__Inocybe; s__Inocybe_plocamophora	Inocybe	13	Symbiotroph	Ectomycorrhizal	Agaricoid	NULL	Highly Probable	Sensu stricto (Matheny 2009).	b'Rinaldi AC, et al. 2008. Fungal Diversity 33:1-45 ((http://www.fungaldiversity.org/fdp/sfdp/33-1.pdf)); Matheny PB. 2009. McIlvainea 18:11-21 ((https://namyco.org/docs/3_Matheny.pdf)); Tedersoo L, et al. 2010. Mycorrhiza 20:217-263 ((https://doi.org/10.1007/s00572-009-0274-x)); http://mycorrhizas.info/ecmf.html ((http://mycorrhizas.info/ecmf.html))'
31dcdc75227d010df2dc4653b58e0db6	0.0	0.0	69.0	50.0	0.0	0.0	0.0	0.0	0.0	0.0	0.0	0.0	0.0	0.0	0.0	0.0	0.0	0.0	0.0	0.0	0.0	0.0	0.0	0.0	k__Fungi; p__Basidiomycota; c__Agaricomycetes; o__Agaricales; f__Tricholomataceae; g__Dermoloma; s__Dermoloma_josserandii	Tricholomataceae	9	Pathotroph-Symbiotroph	Ectomycorrhizal-Fungal Parasite	Agaricoid	NULL	Probable	Tricholoma species are ectomycorrhizal, occurring in coniferous and broadleaved forests (Cannon & Kirk 2007); T. sclerotoideum is parasitic on Helvella spp.	b'Cannon PF, Kirk PM. 2007. Fungal Families of the World. CAB International, Cambridge (ISBN: 978-0851998275)'
479215a14fe74666a43e14a22d991ba7	0.0	0.0	0.0	0.0	0.0	0.0	0.0	0.0	0.0	0.0	0.0	0.0	0.0	0.0	0.0	119.0	0.0	0.0	0.0	0.0	0.0	0.0	0.0	0.0	k__Fungi; p__Mortierellomycota; c__Mortierellomycetes; o__Mortierellales; f__Mortierellaceae; g__Gryganskiella; s__Gryganskiella_cystojenkinii	Mortierellaceae	9	Saprotroph-Symbiotroph	Endophyte-Litter Saprotroph-Soil Saprotroph-Undefined Saprotroph	Microfungus	NULL	Possible	Saprobic in soil and thus frequenctly isolated from soil and material contaminated with soil such as hay or rotten silage and spoil tips (Cannon & Kirk 2007)	b'Cannon PF, Kirk PM. 2007. Fungal Families of the World. CAB International, Cambridge (ISBN: 978-0851998275); Purahong W, et al. 2016. Molecular Ecology 25:4059-4074 ((https://doi.org/10.1111/mec.13739))'
a27196bb14c8f460b9b1fda98c90381e	0.0	0.0	0.0	0.0	0.0	0.0	0.0	0.0	0.0	119.0	0.0	0.0	0.0	0.0	0.0	0.0	0.0	0.0	0.0	0.0	0.0	0.0	0.0	0.0	k__Fungi; p__Ascomycota; c__Pezizomycetes; o__Pezizales; f__Pyronemataceae; g__Cheilymenia; s__Cheilymenia_sp	Cheilymenia	13	Saprotroph	Dung Saprotroph-Undefined Saprotroph	Pezizoid	NULL	Highly Probable	NULL	b'Bills GF, et al. 2013. Current Opinion in Microbiology 16:549-565 ((https://doi.org/10.1016/j.mib.2013.08.001)); Tedersoo L, et al. 2014. Science 346:e1256688 ((https://doi.org/10.1126/science.1256688))'
49696bde322a8a420f4a7d673692a0d7	0.0	0.0	0.0	0.0	0.0	0.0	0.0	0.0	0.0	0.0	0.0	0.0	0.0	0.0	0.0	0.0	0.0	0.0	0.0	118.0	0.0	0.0	0.0	0.0	k__Fungi; p__Ascomycota; c__Eurotiomycetes; o__Sclerococcales; f__Sclerococcaceae; g__Sclerococcum; s__Sclerococcum_ahtii	Sclerococcum	13	Pathotroph-Symbiotroph	Lichen Parasite-Lichenized	Microfungus-Thallus	NULL	Possible	Some species probably not lichenicolous, but lichenized (Lawrey & Diederich 2016)	b'Lawrey JD, Diederich P. 2016. http://www.lichenicolous.net (accessed 24 May 2017) ((http://www.lichenicolous.net))'
71e3f636eabdce5bd9d035388b2dc74d	0.0	0.0	0.0	0.0	0.0	0.0	0.0	0.0	0.0	0.0	0.0	0.0	0.0	0.0	117.0	0.0	0.0	0.0	0.0	0.0	0.0	0.0	0.0	0.0	k__Fungi; p__Basidiomycota; c__Agaricomycetes; o__Thelephorales; f__Thelephoraceae	Thelephoraceae	9	Saprotroph-Symbiotroph	Ectomycorrhizal-Undefined Saprotroph	Clavarioid	NULL	Probable	On the ground, on soil, a few on wood. At least some speices ectomycorrhizal (Cannon & Kirk 2007)	b'Cannon PF, Kirk PM. 2007. Fungal Families of the World. CAB International, Cambridge (ISBN: 978-0851998275)'
5d84c240b73c50e323d5100d5ba725e9	0.0	0.0	0.0	0.0	0.0	0.0	0.0	0.0	0.0	0.0	0.0	61.0	0.0	0.0	0.0	0.0	55.0	0.0	0.0	0.0	0.0	0.0	0.0	0.0	k__Fungi; p__Ascomycota; c__Dothideomycetes; o__Pleosporales; f__Didymosphaeriaceae; g__Paraphaeosphaeria; s__Paraphaeosphaeria_sp	Paraphaeosphaeria	13	Saprotroph	Undefined Saprotroph	NULL	NULL	Probable	NULL	b'Tedersoo L, et al. 2014. Science 346:e1256688 ((https://doi.org/10.1126/science.1256688))'
895ceb6ddd42a5c90aa690825c6f86b6	0.0	0.0	0.0	0.0	0.0	0.0	0.0	0.0	0.0	116.0	0.0	0.0	0.0	0.0	0.0	0.0	0.0	0.0	0.0	0.0	0.0	0.0	0.0	0.0	k__Fungi; p__Ascomycota; c__Sordariomycetes; o__Hypocreales; f__Hypocreaceae; g__Trichoderma; s__Trichoderma_tawa	Trichoderma	13	Pathotroph-Saprotroph-Symbiotroph	Animal Pathogen-Endophyte-Epiphyte-Fungal Parasite-Plant Pathogen-Wood Saprotroph	Microfungus	Soft Rot	Probable	Cause of soft-rot (Seehann et al. 1975); Likely opportunistic human pathogen (Irinyi et al. 2015); Endophyte detection method-culture (Busby et al. 2016)	b'Seehann G, et al. 1975. List of Fungi in Soft-Rot Tissue Tests. Institute fur Holzbiologie und Holzschutz, Bundesforschungsanstalt fur Forst - und Holzwirtshaft, Hamburg - Lohbrugge, Germany; Andrews JH, et al. 1983. Phytopathology 73228-234; Hanada RE, et al. 2010. Fungal Biology 114:901-910 ((https://doi.org/10.1016/j.funbio.2010.08.006)); Costa IPMW, et al. 2012. Mycotaxon 119:e26 ((http://m…
cf874b760b0e627055358c1e444ea21b	0.0	0.0	1.0	0.0	0.0	0.0	2.0	1.0	44.0	18.0	0.0	4.0	0.0	0.0	0.0	0.0	8.0	0.0	38.0	0.0	0.0	0.0	0.0	0.0	k__Fungi; p__Mortierellomycota; c__Mortierellomycetes; o__Mortierellales; f__Mortierellaceae; g__Mortierella; s__Mortierella_rishikesha	Mortierella	13	Saprotroph-Symbiotroph	Endophyte-Litter Saprotroph-Soil Saprotroph-Undefined Saprotroph	Microfungus	NULL	Probable	Saprobic in soil and thus frequenctly isolated from soil and material contaminated with soil such as hay or rotten silage and spoil tips (Cannon & Kirk 2007)	b'Cannon PF, Kirk PM. 2007. Fungal Families of the World. CAB International, Cambridge (ISBN: 978-0851998275); Tedersoo L, et al. 2014. Science 346:e1256688 ((https://doi.org/10.1126/science.1256688)); Purahong W, et al. 2016. Molecular Ecology 25:4059-4074 ((https://doi.org/10.1111/mec.13739))'
e884b76416d4da73d0d9af74f8c8a2dd	31.0	22.0	0.0	0.0	0.0	0.0	0.0	0.0	16.0	24.0	0.0	0.0	0.0	0.0	0.0	0.0	8.0	0.0	9.0	0.0	0.0	5.0	0.0	0.0	k__Fungi; p__Basidiomycota; c__Agaricomycetes; o__Agaricales; f__Agaricaceae; g__Agaricus; s__Agaricus_parasubrutilescens	Agaricaceae	9	Saprotroph	Undefined Saprotroph	Agaricoid-Gasteroid-Secotioid	NULL	Probable	Primarily saprobes in grassland and woodland situations (Cannon & Kirk 2007)	b'Cannon PF, Kirk PM. 2007. Fungal Families of the World. CAB International, Cambridge (ISBN: 978-0851998275)'
569c58af1baba5f793ad582d816fdab8	0.0	0.0	0.0	0.0	0.0	0.0	0.0	0.0	0.0	0.0	14.0	0.0	0.0	0.0	92.0	0.0	0.0	8.0	0.0	0.0	0.0	0.0	0.0	0.0	k__Fungi; p__Basidiomycota; c__Agaricomycetes; o__Trechisporales; f__Hydnodontaceae; g__Trechispora; s__Trechispora_sp	Trechispora	13	Saprotroph	Wood Saprotroph	Corticioid	White Rot	Highly Probable	NULL	b'Gilbertson RL, Ryvarden L. 1987-1987. North American Polypores. Fungiflora, Oslo (ISBN: 978-0945345060); Rinaldi AC, et al. 2008. Fungal Diversity 33:1-45 ((http://www.fungaldiversity.org/fdp/sfdp/33-1.pdf)) (as Uncertain); Tedersoo L, et al. 2010. Mycorrhiza 20:217-263 ((https://doi.org/10.1007/s00572-009-0274-x)) (as not ECM).'
badb235c29bc547d2223015b7454eb38	0.0	0.0	0.0	0.0	0.0	0.0	0.0	0.0	0.0	0.0	0.0	0.0	0.0	0.0	0.0	0.0	0.0	114.0	0.0	0.0	0.0	0.0	0.0	0.0	k__Fungi; p__Basidiomycota; c__Agaricomycetes; o__Agaricales; f__Clavariaceae; g__Ramariopsis; s__Ramariopsis_sp	Ramariopsis	13	Saprotroph	Undefined Saprotroph	Clavarioid	NULL	Probable	NULL	b'Tedersoo L, et al. 2014. Science 346:e1256688 ((https://doi.org/10.1126/science.1256688))'
103a7c99997ac0e26401d38f9a6d0fc2	0.0	0.0	0.0	0.0	0.0	0.0	0.0	0.0	0.0	0.0	22.0	0.0	7.0	0.0	4.0	0.0	0.0	40.0	40.0	0.0	0.0	0.0	0.0	0.0	k__Fungi; p__Mortierellomycota; c__Mortierellomycetes; o__Mortierellales; f__Mortierellaceae	Mortierellaceae	9	Saprotroph-Symbiotroph	Endophyte-Litter Saprotroph-Soil Saprotroph-Undefined Saprotroph	Microfungus	NULL	Possible	Saprobic in soil and thus frequenctly isolated from soil and material contaminated with soil such as hay or rotten silage and spoil tips (Cannon & Kirk 2007)	b'Cannon PF, Kirk PM. 2007. Fungal Families of the World. CAB International, Cambridge (ISBN: 978-0851998275); Purahong W, et al. 2016. Molecular Ecology 25:4059-4074 ((https://doi.org/10.1111/mec.13739))'
7c2ef9f5ea33fd3cc9943dc65fef9e99	0.0	0.0	0.0	0.0	0.0	0.0	0.0	0.0	0.0	0.0	0.0	0.0	0.0	0.0	0.0	0.0	0.0	0.0	113.0	0.0	0.0	0.0	0.0	0.0	k__Fungi; p__Basidiomycota; c__Agaricomycetes; o__Agaricales; f__Clavariaceae; g__Ramariopsis; s__Ramariopsis_sp	Ramariopsis	13	Saprotroph	Undefined Saprotroph	Clavarioid	NULL	Probable	NULL	b'Tedersoo L, et al. 2014. Science 346:e1256688 ((https://doi.org/10.1126/science.1256688))'
ce6b3b9318240c8d4f7cda7c8f36ff05	0.0	0.0	0.0	0.0	0.0	0.0	0.0	0.0	0.0	0.0	0.0	0.0	0.0	0.0	0.0	0.0	113.0	0.0	0.0	0.0	0.0	0.0	0.0	0.0	k__Fungi; p__Basidiomycota; c__Agaricomycetes; o__Agaricales; f__Clavariaceae; g__Clavulinopsis; s__Clavulinopsis_sp	Clavulinopsis	13	Saprotroph	Undefined Saprotroph	Clavarioid	NULL	Probable	NULL	b'Rinaldi AC, et al. 2008. Fungal Diversity 33:1-45 ((http://www.fungaldiversity.org/fdp/sfdp/33-1.pdf)); Tedersoo L, et al. 2010. Mycorrhiza 20:217-263 ((https://doi.org/10.1007/s00572-009-0274-x)); http://mycorrhizas.info/ecmf.html ((http://mycorrhizas.info/ecmf.html))'
d11955164d18f5a95c2909cdb1ff6dce	0.0	0.0	0.0	0.0	0.0	0.0	28.0	16.0	0.0	0.0	0.0	0.0	20.0	0.0	0.0	49.0	0.0	0.0	0.0	0.0	0.0	0.0	0.0	0.0	k__Fungi; p__Ascomycota; c__Eurotiomycetes; o__Eurotiales; f__Aspergillaceae; g__Penicillium; s__Penicillium_longisporum	Penicillium	13	Saprotroph	Dung Saprotroph-Undefined Saprotroph-Wood Saprotroph	Microfungus	Soft Rot	Highly Probable	NULL	b'Duncan CG, Eslyn WE. 1966. Mycologia 58642-664; Seehann G, et al. 1975. List of Fungi in Soft-Rot Tissue Tests. Institute fur Holzbiologie und Holzschutz, Bundesforschungsanstalt fur Forst - und Holzwirtshaft, Hamburg - Lohbrugge, Germany; Costa IPMW, et al. 2012. Mycotaxon 119:e26 ((http://mycotaxon.com/resources/checklists/costa_v119_checklist.pdf)); Bills GF, et al. 2013. Current Opinion in …
fdbadb700dd8922140f7a657c18e8e11	0.0	0.0	0.0	0.0	0.0	0.0	0.0	0.0	0.0	0.0	0.0	0.0	0.0	0.0	0.0	0.0	0.0	0.0	113.0	0.0	0.0	0.0	0.0	0.0	k__Fungi; p__Basidiomycota; c__Agaricomycetes; o__Sebacinales; f__Sebacinaceae; g__Sebacina	Sebacina	13	Symbiotroph	Ectomycorrhizal-Orchid Mycorrhizal-Root Associated Biotroph	NULL	NULL	Possible	NULL	b'Rinaldi AC, et al. 2008. Fungal Diversity 33:1-45 ((http://www.fungaldiversity.org/fdp/sfdp/33-1.pdf)); Tedersoo L, et al. 2010. Mycorrhiza 20:217-263 ((https://doi.org/10.1007/s00572-009-0274-x)) (pro parte); http://mycorrhizas.info/ecmf.html ((http://mycorrhizas.info/ecmf.html)); Wei\xc3\x9f, et al. 2016. New Phytologist 211;20-40 ((https://doi.org/10.1111/nph.13977)) (various guilds)'
1977a0b2831b1b5ea859bd9910bf978e	0.0	0.0	0.0	0.0	32.0	80.0	0.0	0.0	0.0	0.0	0.0	0.0	0.0	0.0	0.0	0.0	0.0	0.0	0.0	0.0	0.0	0.0	0.0	0.0	k__Fungi; p__Basidiomycota; c__Agaricomycetes; o__Agaricales; f__Clavariaceae; g__Clavulinopsis	Clavulinopsis	13	Saprotroph	Undefined Saprotroph	Clavarioid	NULL	Probable	NULL	b'Rinaldi AC, et al. 2008. Fungal Diversity 33:1-45 ((http://www.fungaldiversity.org/fdp/sfdp/33-1.pdf)); Tedersoo L, et al. 2010. Mycorrhiza 20:217-263 ((https://doi.org/10.1007/s00572-009-0274-x)); http://mycorrhizas.info/ecmf.html ((http://mycorrhizas.info/ecmf.html))'
ecede4a273db2a28ddfa9d6fe6b90e53	0.0	0.0	0.0	0.0	0.0	0.0	0.0	0.0	0.0	0.0	0.0	39.0	0.0	73.0	0.0	0.0	0.0	0.0	0.0	0.0	0.0	0.0	0.0	0.0	k__Fungi; p__Mortierellomycota; c__Mortierellomycetes; o__Mortierellales; f__Mortierellaceae; g__Dissophora; s__Dissophora_globulifera	Dissophora	13	Saprotroph	Undefined Saprotroph	NULL	NULL	Probable	NULL	b'Tedersoo L, et al. 2014. Science 346:e1256688 ((https://doi.org/10.1126/science.1256688))'
8c7ff4bc0359c5b2243dc4cb63d743be	0.0	0.0	0.0	0.0	0.0	0.0	0.0	0.0	0.0	0.0	0.0	0.0	53.0	0.0	0.0	0.0	0.0	0.0	20.0	0.0	18.0	0.0	12.0	8.0	k__Fungi; p__Mucoromycota; c__Umbelopsidomycetes; o__Umbelopsidales; f__Umbelopsidaceae; g__Umbelopsis; s__Umbelopsis_gibberispora	Umbelopsis	13	Saprotroph	Undefined Saprotroph	NULL	NULL	Probable	NULL	b'Tedersoo L, et al. 2014. Science 346:e1256688 ((https://doi.org/10.1126/science.1256688))'
f81f271bec013817778494fe1cf5224c	0.0	0.0	0.0	0.0	0.0	0.0	0.0	0.0	0.0	0.0	0.0	12.0	0.0	34.0	0.0	0.0	65.0	0.0	0.0	0.0	0.0	0.0	0.0	0.0	k__Fungi; p__Ascomycota; c__Sordariomycetes; o__Chaetosphaeriales; f__Chaetosphaeriaceae; g__Chloridium; s__Chloridium_chloroconium	Chloridium	13	Pathotroph-Saprotroph-Symbiotroph	Ectomycorrhizal-Endophyte-Plant Pathogen-Wood Saprotroph	Microfungus	NULL	Possible	NULL	b'Duncan CG, Eslyn WE. 1966. Mycologia 58:642-645 ((https://doi.org/10.2307/3757045)); Jumpponen A, Trappe J. 1998. New Phytologist 140:295-310 ((https://doi.org/10.1046/j.1469-8137.1998.00265.x)); Rinaldi AC, et al. 2008. Fungal Diversity 33:1-45 ((http://www.fungaldiversity.org/fdp/sfdp/33-1.pdf)); Tedersoo L, et al. 2014. Science 346:e1256688 ((https://doi.org/10.1126/science.1256688))'
38674c26583ecbd44e20218a45c9ebbd	0.0	0.0	0.0	0.0	0.0	0.0	0.0	0.0	0.0	0.0	0.0	0.0	0.0	0.0	0.0	0.0	0.0	0.0	0.0	0.0	0.0	110.0	0.0	0.0	k__Fungi; p__Ascomycota; c__Sordariomycetes; o__Hypocreales; f__Nectriaceae; g__Mariannaea; s__Mariannaea_samuelsii	Nectriaceae	9	Pathotroph-Saprotroph-Symbiotroph	Animal Pathogen-Endophyte-Fungal Parasite-Lichen Parasite-Plant Pathogen-Wood Saprotroph	Microfungus	NULL	Possible	Fusarium species are amongst the economically significant plant pathogens (Cannon & Kirk 2007)	b'Cannon PF, Kirk PM. 2007. Fungal Families of the World. CAB International, Cambridge (ISBN: 978-0851998275); Hirooka Y, et al. 2012. Studies in Mycology 711-210 ((https://doi.org/10.3114/sim0001)); Tedersoo L, et al. 2014. Science 346:e1256688 ((https://doi.org/10.1126/science.1256688)); The American Phytopathological Society Common Names of Plant Diseases ((http://www.apsnet.org/publications/c…
4c1c42cac95b9f0f97c5a2d197747cb1	0.0	0.0	0.0	0.0	0.0	0.0	0.0	43.0	0.0	0.0	12.0	0.0	0.0	0.0	0.0	0.0	0.0	16.0	0.0	39.0	0.0	0.0	0.0	0.0	k__Fungi; p__Ascomycota; c__Dothideomycetes; o__Venturiales; f__Venturiaceae	Venturiaceae	9	Pathotroph-Saprotroph-Symbiotroph	Endophyte-Plant Pathogen-Undefined Saprotroph	Microfungus	NULL	Probable	Mostly endophytes and weak parasites of aerial plant parts, including bark and wood, leaf and fruit tissue; rarely biotrophic. Little is known except for the important pathogens (Cannon & Kirk 2007)	b'Cannon PF, Kirk PM. 2007. Fungal Families of the World. CAB International, Cambridge (ISBN: 978-0851998275)'
525f1faa6517a08eaf7ddf7620901bea	0.0	0.0	0.0	0.0	0.0	0.0	31.0	33.0	0.0	0.0	0.0	46.0	0.0	0.0	0.0	0.0	0.0	0.0	0.0	0.0	0.0	0.0	0.0	0.0	k__Fungi; p__Basidiomycota; c__Agaricomycetes; o__Agaricales; f__Hydnangiaceae; g__Laccaria	Laccaria	13	Symbiotroph	Ectomycorrhizal	Agaricoid	NULL	Highly Probable	NULL	b'Rinaldi AC, et al. 2008. Fungal Diversity 33:1-45 ((http://www.fungaldiversity.org/fdp/sfdp/33-1.pdf)); Tedersoo L, et al. 2010. Mycorrhiza 20:217-263 ((https://doi.org/10.1007/s00572-009-0274-x)); http://mycorrhizas.info/ecmf.html ((http://mycorrhizas.info/ecmf.html))'
af8b8694c182faf71ac735661e1e4da3	0.0	0.0	0.0	0.0	0.0	0.0	0.0	0.0	0.0	0.0	0.0	110.0	0.0	0.0	0.0	0.0	0.0	0.0	0.0	0.0	0.0	0.0	0.0	0.0	k__Fungi; p__Basidiomycota; c__Agaricomycetes; o__Agaricales; f__Inocybaceae; g__Inocybe; s__Inocybe_sp	Inocybe	13	Symbiotroph	Ectomycorrhizal	Agaricoid	NULL	Highly Probable	Sensu stricto (Matheny 2009).	b'Rinaldi AC, et al. 2008. Fungal Diversity 33:1-45 ((http://www.fungaldiversity.org/fdp/sfdp/33-1.pdf)); Matheny PB. 2009. McIlvainea 18:11-21 ((https://namyco.org/docs/3_Matheny.pdf)); Tedersoo L, et al. 2010. Mycorrhiza 20:217-263 ((https://doi.org/10.1007/s00572-009-0274-x)); http://mycorrhizas.info/ecmf.html ((http://mycorrhizas.info/ecmf.html))'
cd20defaa160db76ed706cb7979a589c	0.0	0.0	0.0	0.0	0.0	0.0	0.0	0.0	0.0	0.0	0.0	0.0	0.0	0.0	0.0	0.0	0.0	44.0	0.0	0.0	30.0	36.0	0.0	0.0	k__Fungi; p__Ascomycota; c__Dothideomycetes; o__Pleosporales; f__Cucurbitariaceae; g__Pyrenochaetopsis; s__Pyrenochaetopsis_sp	Pyrenochaetopsis	13	Pathotroph-Saprotroph-Symbiotroph	Endophyte-Lichen Parasite-Undefined Saprotroph	Microfungus	NULL	Possible	NULL	b'Tedersoo L, et al. 2014. Science 346:e1256688 ((https://doi.org/10.1126/science.1256688)); Massimo NC, et al. 2015. Microbial Ecology 70:61-76 ((https://doi.org/10.1007/s00248-014-0563-6)); Lawrey JD, Diederich P. 2016. http://www.lichenicolous.net (accessed 24 May 2017) ((http://www.lichenicolous.net))'
3b36c93e728b4118b1bf8a3089258b05	0.0	0.0	0.0	0.0	0.0	0.0	0.0	0.0	0.0	0.0	0.0	0.0	0.0	109.0	0.0	0.0	0.0	0.0	0.0	0.0	0.0	0.0	0.0	0.0	k__Fungi; p__Basidiomycota; c__Agaricomycetes; o__Sebacinales; f__Sebacinaceae; g__Sebacina	Sebacina	13	Symbiotroph	Ectomycorrhizal-Orchid Mycorrhizal-Root Associated Biotroph	NULL	NULL	Possible	NULL	b'Rinaldi AC, et al. 2008. Fungal Diversity 33:1-45 ((http://www.fungaldiversity.org/fdp/sfdp/33-1.pdf)); Tedersoo L, et al. 2010. Mycorrhiza 20:217-263 ((https://doi.org/10.1007/s00572-009-0274-x)) (pro parte); http://mycorrhizas.info/ecmf.html ((http://mycorrhizas.info/ecmf.html)); Wei\xc3\x9f, et al. 2016. New Phytologist 211;20-40 ((https://doi.org/10.1111/nph.13977)) (various guilds)'
42a199f5314c46c0fb2fedcd7a0b28a8	0.0	0.0	0.0	0.0	0.0	0.0	0.0	0.0	0.0	0.0	39.0	39.0	4.0	27.0	0.0	0.0	0.0	0.0	0.0	0.0	0.0	0.0	0.0	0.0	k__Fungi; p__Ascomycota; c__Eurotiomycetes; o__Sclerococcales; f__Sclerococcaceae; g__Sclerococcum; s__Sclerococcum_ahtii	Sclerococcum	13	Pathotroph-Symbiotroph	Lichen Parasite-Lichenized	Microfungus-Thallus	NULL	Possible	Some species probably not lichenicolous, but lichenized (Lawrey & Diederich 2016)	b'Lawrey JD, Diederich P. 2016. http://www.lichenicolous.net (accessed 24 May 2017) ((http://www.lichenicolous.net))'
843fe0601360b48da9e2b9aec58fd558	0.0	0.0	0.0	0.0	0.0	0.0	0.0	0.0	0.0	0.0	13.0	0.0	0.0	0.0	0.0	0.0	0.0	96.0	0.0	0.0	0.0	0.0	0.0	0.0	k__Fungi; p__Basidiomycota; c__Agaricomycetes; o__Agaricales; f__Clavariaceae; g__Ramariopsis; s__Ramariopsis_sp	Ramariopsis	13	Saprotroph	Undefined Saprotroph	Clavarioid	NULL	Probable	NULL	b'Tedersoo L, et al. 2014. Science 346:e1256688 ((https://doi.org/10.1126/science.1256688))'
b0bbeb41a43766bb2bca5612c8a496e2	0.0	0.0	0.0	0.0	0.0	0.0	0.0	0.0	0.0	0.0	0.0	0.0	0.0	109.0	0.0	0.0	0.0	0.0	0.0	0.0	0.0	0.0	0.0	0.0	k__Fungi; p__Basidiomycota; c__Microbotryomycetes; o__Leucosporidiales; f__Leucosporidiaceae; g__Leucosporidium; s__Leucosporidium_sp	Leucosporidium	13	Saprotroph	Soil Saprotroph-Undefined Saprotroph	Yeast	NULL	Probable	A yeast from fruit (Barnett & Buhagiar 1971; Syn. Candida-Leucosporidiella-Rhodotorula-Torulopsis-Vanrijia spp.);Isolated from permafrost soil (Golubev 1998; Syn. Leucosporidium/Rhodotorula spp.)	b'Barnett JA, Buhagiar RWM. 1971. Journal of General Microbiology 67:233-238 ((https://doi.org/10.1099/00221287-67-2-233)); Golubev WI. 1998. Mikologiya i Fitopatologiya 32:8-13 ((https://www.binran.ru/files/journals/MiF/MiF_1998_32_3.pdf))'
bf9b10f2fc6b98283110979c864eddd0	0.0	0.0	0.0	0.0	0.0	0.0	0.0	0.0	0.0	0.0	109.0	0.0	0.0	0.0	0.0	0.0	0.0	0.0	0.0	0.0	0.0	0.0	0.0	0.0	k__Fungi; p__Basidiomycota; c__Agaricomycetes; o__Russulales; f__Russulaceae; g__Russula; s__Russula_heterophylla	Russula	13	Symbiotroph	Ectomycorrhizal	Agaricoid	NULL	Highly Probable	NULL	b'Rinaldi AC, et al. 2008. Fungal Diversity 33:1-45 ((http://www.fungaldiversity.org/fdp/sfdp/33-1.pdf)); Tedersoo L, et al. 2010. Mycorrhiza 20:217-263 ((https://doi.org/10.1007/s00572-009-0274-x)); http://mycorrhizas.info/ecmf.html ((http://mycorrhizas.info/ecmf.html))'
dc0cd85610d697c15cb7fe4ea9e8b399	13.0	16.0	0.0	0.0	0.0	0.0	0.0	0.0	0.0	80.0	0.0	0.0	0.0	0.0	0.0	0.0	0.0	0.0	0.0	0.0	0.0	0.0	0.0	0.0	k__Fungi; p__Ascomycota; c__Leotiomycetes; o__Helotiales; f__Sclerotiniaceae; g__Sclerotiniaceae_gen_Incertae_sedis; s__Sclerotiniaceae_sp	Sclerotiniaceae	9	Pathotroph	Plant Pathogen	Microfungus	NULL	Probable	Primarily necrotrophs, infecting roots, leaves, fruits, seeds, etc. and causing moulds, damping off etc. Sclerotia often overwinter and can survive for long periods in soil (Cannon & Kirk 2007)	b'Cannon PF, Kirk PM. 2007. Fungal Families of the World. CAB International, Cambridge (ISBN: 978-0851998275)'
04b740f00d9f9074d12561c5801e78e8	0.0	0.0	108.0	0.0	0.0	0.0	0.0	0.0	0.0	0.0	0.0	0.0	0.0	0.0	0.0	0.0	0.0	0.0	0.0	0.0	0.0	0.0	0.0	0.0	k__Fungi; p__Ascomycota; c__Leotiomycetes; o__Thelebolales; f__Pseudeurotiaceae; g__Pseudogymnoascus; s__Pseudogymnoascus_pannorum	Pseudogymnoascus	13	Pathotroph-Saprotroph-Symbiotroph	Animal Pathogen-Soil Saprotroph	NULL	NULL	Possible	It is important to note that the majority of species that comprise this genus, including the White-Nose Bat Syndrome causing Pseudogymnoascus destructans, were once placed in the genus Geomyces (see Minnis & Lindner 2013), and including Pseudogymnoascus panorum (as Geomyces panorum) that had been widely applied to a number of isolates from cold places, including those found in soil, on living roo…	b'Minnis AM, Lindner DL. 2013. Fungal Biology 117:638-649 ((https://doi.org/10.1016/j.funbio.2013.07.001)); Tedersoo L, et al. 2014. Science 346:e1256688 ((https://doi.org/10.1126/science.1256688))'
a3880f314345f1fc5bc3f5cf8c4e85c3	0.0	0.0	108.0	0.0	0.0	0.0	0.0	0.0	0.0	0.0	0.0	0.0	0.0	0.0	0.0	0.0	0.0	0.0	0.0	0.0	0.0	0.0	0.0	0.0	k__Fungi; p__Ascomycota; c__Dothideomycetes; o__Venturiales; f__Cylindrosympodiaceae; g__Cylindrosympodium; s__Cylindrosympodium_sp	Cylindrosympodium	13	Pathotroph	Plant Pathogen	NULL	NULL	Probable	NULL	b'Tedersoo L, et al. 2014. Science 346:e1256688 ((https://doi.org/10.1126/science.1256688))'
b2ab2e2575fc13172103e6ed32e9c49f	0.0	0.0	0.0	0.0	39.0	25.0	0.0	0.0	0.0	0.0	0.0	0.0	0.0	0.0	0.0	0.0	0.0	0.0	0.0	44.0	0.0	0.0	0.0	0.0	k__Fungi; p__Glomeromycota; c__Glomeromycetes; o__Glomerales; f__Glomeraceae; g__Glomus; s__Glomus_sp	Glomus	13	Symbiotroph	Arbuscular Mycorrhizal	NULL	NULL	Highly Probable	NULL	b'Redecker D, et al. 2013. Mycorrhiza 23:515-531 ((https://doi.org/10.1007/s00572-013-0486-y))'
c38a07c51c02042802189ce92b2b5881	0.0	0.0	0.0	0.0	0.0	0.0	0.0	0.0	0.0	0.0	0.0	0.0	0.0	0.0	0.0	0.0	0.0	0.0	0.0	0.0	0.0	0.0	0.0	108.0	k__Fungi; p__Basidiomycota; c__Agaricomycetes; o__Russulales; f__Russulaceae; g__Russula; s__Russula_nigrovirens	Russula	13	Symbiotroph	Ectomycorrhizal	Agaricoid	NULL	Highly Probable	NULL	b'Rinaldi AC, et al. 2008. Fungal Diversity 33:1-45 ((http://www.fungaldiversity.org/fdp/sfdp/33-1.pdf)); Tedersoo L, et al. 2010. Mycorrhiza 20:217-263 ((https://doi.org/10.1007/s00572-009-0274-x)); http://mycorrhizas.info/ecmf.html ((http://mycorrhizas.info/ecmf.html))'
f4fd7f1898af380b6bb8445d0ff4c624	0.0	0.0	0.0	0.0	0.0	0.0	0.0	0.0	0.0	0.0	0.0	0.0	0.0	0.0	0.0	0.0	0.0	0.0	108.0	0.0	0.0	0.0	0.0	0.0	k__Fungi; p__Basidiomycota; c__Geminibasidiomycetes; o__Geminibasidiales; f__Geminibasidiaceae; g__Geminibasidium; s__Geminibasidium_sp	Geminibasidium	13	Saprotroph	Undefined Saprotroph	NULL	NULL	Probable	NULL	b'Tedersoo L, et al. 2014. Science 346:e1256688 ((https://doi.org/10.1126/science.1256688))'
1f0d8470b23102b049815e317c279932	0.0	0.0	0.0	0.0	0.0	0.0	0.0	0.0	0.0	0.0	0.0	0.0	0.0	0.0	0.0	0.0	107.0	0.0	0.0	0.0	0.0	0.0	0.0	0.0	k__Fungi; p__Basidiomycota; c__Agaricomycetes; o__Russulales; f__Russulaceae; g__Russula; s__Russula_densifolia	Russula	13	Symbiotroph	Ectomycorrhizal	Agaricoid	NULL	Highly Probable	NULL	b'Rinaldi AC, et al. 2008. Fungal Diversity 33:1-45 ((http://www.fungaldiversity.org/fdp/sfdp/33-1.pdf)); Tedersoo L, et al. 2010. Mycorrhiza 20:217-263 ((https://doi.org/10.1007/s00572-009-0274-x)); http://mycorrhizas.info/ecmf.html ((http://mycorrhizas.info/ecmf.html))'
2ac2a176c7705b5bd252632392716a05	0.0	0.0	0.0	0.0	0.0	0.0	0.0	107.0	0.0	0.0	0.0	0.0	0.0	0.0	0.0	0.0	0.0	0.0	0.0	0.0	0.0	0.0	0.0	0.0	k__Fungi; p__Basidiomycota; c__Agaricomycetes; o__Russulales; f__Russulaceae; g__Russula; s__Russula_variata	Russula	13	Symbiotroph	Ectomycorrhizal	Agaricoid	NULL	Highly Probable	NULL	b'Rinaldi AC, et al. 2008. Fungal Diversity 33:1-45 ((http://www.fungaldiversity.org/fdp/sfdp/33-1.pdf)); Tedersoo L, et al. 2010. Mycorrhiza 20:217-263 ((https://doi.org/10.1007/s00572-009-0274-x)); http://mycorrhizas.info/ecmf.html ((http://mycorrhizas.info/ecmf.html))'
5bb2d8261943b31b40d5f9830a7a8c88	0.0	0.0	0.0	0.0	0.0	0.0	0.0	0.0	0.0	0.0	0.0	0.0	0.0	0.0	107.0	0.0	0.0	0.0	0.0	0.0	0.0	0.0	0.0	0.0	k__Fungi; p__Basidiomycota; c__Agaricomycetes; o__Cantharellales; f__Hydnaceae; g__Clavulina	Clavulina	13	Symbiotroph	Ectomycorrhizal	Clavarioid	NULL	Highly Probable	NULL	b'Tedersoo L, et al. 2014. Science 346:e1256688 ((https://doi.org/10.1126/science.1256688))'
c0f1abb3099368f6f2a11aa9125afcc2	0.0	0.0	0.0	0.0	0.0	0.0	0.0	0.0	0.0	0.0	0.0	0.0	0.0	0.0	0.0	0.0	0.0	0.0	107.0	0.0	0.0	0.0	0.0	0.0	k__Fungi; p__Basidiomycota; c__Agaricomycetes; o__Russulales; f__Russulaceae; g__Russula; s__Russula_sanguinea	Russula	13	Symbiotroph	Ectomycorrhizal	Agaricoid	NULL	Highly Probable	NULL	b'Rinaldi AC, et al. 2008. Fungal Diversity 33:1-45 ((http://www.fungaldiversity.org/fdp/sfdp/33-1.pdf)); Tedersoo L, et al. 2010. Mycorrhiza 20:217-263 ((https://doi.org/10.1007/s00572-009-0274-x)); http://mycorrhizas.info/ecmf.html ((http://mycorrhizas.info/ecmf.html))'
7faab8138a7e9ecdb621f67c49198545	0.0	0.0	106.0	0.0	0.0	0.0	0.0	0.0	0.0	0.0	0.0	0.0	0.0	0.0	0.0	0.0	0.0	0.0	0.0	0.0	0.0	0.0	0.0	0.0	k__Fungi; p__Glomeromycota; c__Archaeosporomycetes; o__Archaeosporales	Archaeosporales	7	Symbiotroph	Arbuscular Mycorrhizal	NULL	NULL	Highly Probable	NULL	b'Redecker D, et al. 2013. Mycorrhiza 23:515-531 ((https://doi.org/10.1007/s00572-013-0486-y))'
a75707d562601fb42f8aefcdce6526f9	0.0	0.0	0.0	0.0	0.0	0.0	0.0	0.0	0.0	0.0	0.0	0.0	0.0	0.0	0.0	0.0	0.0	0.0	105.0	0.0	0.0	0.0	0.0	0.0	k__Fungi; p__Mortierellomycota; c__Mortierellomycetes; o__Mortierellales; f__Mortierellaceae	Mortierellaceae	9	Saprotroph-Symbiotroph	Endophyte-Litter Saprotroph-Soil Saprotroph-Undefined Saprotroph	Microfungus	NULL	Possible	Saprobic in soil and thus frequenctly isolated from soil and material contaminated with soil such as hay or rotten silage and spoil tips (Cannon & Kirk 2007)	b'Cannon PF, Kirk PM. 2007. Fungal Families of the World. CAB International, Cambridge (ISBN: 978-0851998275); Purahong W, et al. 2016. Molecular Ecology 25:4059-4074 ((https://doi.org/10.1111/mec.13739))'
ccc9e65105e7605df24b8cbe8aca8fea	0.0	0.0	0.0	0.0	0.0	0.0	0.0	0.0	0.0	0.0	0.0	0.0	0.0	0.0	0.0	0.0	105.0	0.0	0.0	0.0	0.0	0.0	0.0	0.0	k__Fungi; p__Ascomycota; c__Dothideomycetes; o__Pleosporales; f__Didymosphaeriaceae	Didymosphaeriaceae	9	Pathotroph-Saprotroph-Symbiotroph	Endophyte-Lichen Parasite-Plant Pathogen-Undefined Saprotroph	Microfungus	NULL	Probable	Saprobes in both woody and herbaceous material, also parasitic on other fungi (Cannon & Kirk 2007)	b'Cannon PF, Kirk PM. 2007. Fungal Families of the World. CAB International, Cambridge (ISBN: 978-0851998275); Massimo NC, et al. 2015. Microbial Ecology 70:61-76 ((https://doi.org/10.1007/s00248-014-0563-6))'
09c3893e23160ca9db807fd80f2ec954	25.0	33.0	0.0	0.0	0.0	0.0	0.0	0.0	0.0	35.0	0.0	0.0	11.0	0.0	0.0	0.0	0.0	0.0	0.0	0.0	0.0	0.0	0.0	0.0	k__Fungi; p__Ascomycota; c__Sordariomycetes; o__Glomerellales; f__Plectosphaerellaceae; g__Plectosphaerella; s__Plectosphaerella_sp	Plectosphaerella	13	Pathotroph-Symbiotroph	Endophyte-Plant Pathogen	Microfungus	NULL	Probable	Plectosporium was introduced by Palm et al. (1995) for Fusarium tabacinum, the anamorph of Plectosphaerella cucumerina (Carlucci et al. 2012)	b'Palm et al. 1995. Mycologia 87:397-406 ((https://doi.org/10.1080/00275514.1995.12026545)); Carlucci et al. 2012. Persoonia 28:34-48 ((https://doi.org/10.3767/003158512X638251)); David AS, et al. 2016. Microbial Ecology 71:912-926 ((https://doi.org/10.1007/s00248-015-0712-6)); Li et al. 2017. Mycobiology 45:110-113 ((https://doi.org/10.5941/MYCO.2017.45.2.110))'
48552a0d24cf8b9be740163528639054	0.0	0.0	0.0	0.0	0.0	0.0	0.0	0.0	104.0	0.0	0.0	0.0	0.0	0.0	0.0	0.0	0.0	0.0	0.0	0.0	0.0	0.0	0.0	0.0	k__Fungi; p__Basidiomycota; c__Agaricomycetes; o__Thelephorales; f__Thelephoraceae	Thelephoraceae	9	Saprotroph-Symbiotroph	Ectomycorrhizal-Undefined Saprotroph	Clavarioid	NULL	Probable	On the ground, on soil, a few on wood. At least some speices ectomycorrhizal (Cannon & Kirk 2007)	b'Cannon PF, Kirk PM. 2007. Fungal Families of the World. CAB International, Cambridge (ISBN: 978-0851998275)'
5ab72d50319e880f32ce6ba4465133d8	0.0	0.0	0.0	0.0	0.0	0.0	0.0	0.0	0.0	0.0	0.0	0.0	0.0	0.0	0.0	0.0	0.0	0.0	0.0	104.0	0.0	0.0	0.0	0.0	k__Fungi; p__Mortierellomycota; c__Mortierellomycetes; o__Mortierellales; f__Mortierellaceae; g__Podila; s__Podila_minutissima	Mortierellaceae	9	Saprotroph-Symbiotroph	Endophyte-Litter Saprotroph-Soil Saprotroph-Undefined Saprotroph	Microfungus	NULL	Possible	Saprobic in soil and thus frequenctly isolated from soil and material contaminated with soil such as hay or rotten silage and spoil tips (Cannon & Kirk 2007)	b'Cannon PF, Kirk PM. 2007. Fungal Families of the World. CAB International, Cambridge (ISBN: 978-0851998275); Purahong W, et al. 2016. Molecular Ecology 25:4059-4074 ((https://doi.org/10.1111/mec.13739))'
907272927339e3bebb571961c4c51263	0.0	0.0	0.0	0.0	0.0	0.0	0.0	0.0	0.0	0.0	0.0	0.0	0.0	0.0	0.0	0.0	0.0	0.0	0.0	0.0	0.0	0.0	15.0	89.0	k__Fungi; p__Basidiomycota; c__Agaricomycetes; o__Sebacinales; f__Sebacinaceae; g__Helvellosebacina; s__Helvellosebacina_sp	Sebacinaceae	9	Symbiotroph	Ectomycorrhizal	Coralloid	NULL	Probable	Terrestrial forming mycorrhizas with a wide range of plants including orchids, Ericaceae and liverworts as well as ectomycorrhizas with conifers and angiosperm trees (Cannon & Kirk 2007)	b'Cannon PF, Kirk PM. 2007. Fungal Families of the World. CAB International, Cambridge (ISBN: 978-0851998275)'
a1c7f942b621894944dfe6d6ed985b00	0.0	0.0	0.0	0.0	0.0	0.0	0.0	0.0	0.0	104.0	0.0	0.0	0.0	0.0	0.0	0.0	0.0	0.0	0.0	0.0	0.0	0.0	0.0	0.0	k__Fungi; p__Ascomycota; c__Leotiomycetes; o__Helotiales; f__Sclerotiniaceae; g__Ciboria; s__Ciboria_shiraiana	Ciboria	13	Pathotroph	Plant Pathogen	Microfungus	NULL	Probable	NULL	b'Tedersoo L, et al. 2014. Science 346:e1256688 ((https://doi.org/10.1126/science.1256688))'
8b0a5c5d6c0eb06b8faf8ccd04d306b3	0.0	0.0	83.0	9.0	0.0	0.0	0.0	0.0	11.0	0.0	0.0	0.0	0.0	0.0	0.0	0.0	0.0	0.0	0.0	0.0	0.0	0.0	0.0	0.0	k__Fungi; p__Ascomycota; c__Dothideomycetes; o__Venturiales; f__Cylindrosympodiaceae; g__Cylindrosympodium; s__Cylindrosympodium_sp	Cylindrosympodium	13	Pathotroph	Plant Pathogen	NULL	NULL	Probable	NULL	b'Tedersoo L, et al. 2014. Science 346:e1256688 ((https://doi.org/10.1126/science.1256688))'
de8a3fea14c09b28c963848e6de0d185	0.0	0.0	0.0	0.0	0.0	0.0	0.0	0.0	0.0	0.0	0.0	0.0	0.0	0.0	0.0	0.0	0.0	0.0	0.0	0.0	36.0	35.0	19.0	12.0	k__Fungi; p__Ascomycota; c__Leotiomycetes; o__Helotiales; f__Dermateaceae; g__Cryptosporiopsis; s__Cryptosporiopsis_sp	Cryptosporiopsis	13	Saprotroph	Undefined Saprotroph	NULL	NULL	Probable	NULL	b'Tedersoo L, et al. 2014. Science 346:e1256688 ((https://doi.org/10.1126/science.1256688))'
e0c2f8f6deb78ba286ce3cc9b5c55c53	0.0	0.0	0.0	0.0	0.0	0.0	0.0	0.0	0.0	0.0	0.0	8.0	10.0	84.0	0.0	0.0	0.0	0.0	0.0	0.0	0.0	0.0	0.0	0.0	k__Fungi; p__Basidiomycota; c__Agaricomycetes; o__Phallales; f__Clathraceae; g__Clathrus; s__Clathrus_sp	Clathrus	13	Saprotroph	Undefined Saprotroph	Clathroid	NULL	Probable	Common name - stinkhorn	b'Tedersoo L, et al. 2014. Science 346:e1256688 ((https://doi.org/10.1126/science.1256688))'
22a40f9697d8b3c63dd3f2eff10edbf2	0.0	0.0	0.0	0.0	0.0	0.0	0.0	0.0	0.0	0.0	0.0	0.0	0.0	0.0	0.0	0.0	0.0	0.0	0.0	101.0	0.0	0.0	0.0	0.0	k__Fungi; p__Basidiomycota; c__Agaricomycetes; o__Sebacinales; f__Sebacinaceae; g__Sebacina; s__Sebacina_sp	Sebacina	13	Symbiotroph	Ectomycorrhizal-Orchid Mycorrhizal-Root Associated Biotroph	NULL	NULL	Possible	NULL	b'Rinaldi AC, et al. 2008. Fungal Diversity 33:1-45 ((http://www.fungaldiversity.org/fdp/sfdp/33-1.pdf)); Tedersoo L, et al. 2010. Mycorrhiza 20:217-263 ((https://doi.org/10.1007/s00572-009-0274-x)) (pro parte); http://mycorrhizas.info/ecmf.html ((http://mycorrhizas.info/ecmf.html)); Wei\xc3\x9f, et al. 2016. New Phytologist 211;20-40 ((https://doi.org/10.1111/nph.13977)) (various guilds)'
3de7f922a1beb4be191bc7e536ffc49d	0.0	0.0	0.0	0.0	0.0	0.0	0.0	0.0	0.0	0.0	0.0	0.0	101.0	0.0	0.0	0.0	0.0	0.0	0.0	0.0	0.0	0.0	0.0	0.0	k__Fungi; p__Basidiomycota; c__Agaricomycetes; o__Sebacinales; f__Sebacinaceae; g__Sebacina; s__Sebacina_sp	Sebacina	13	Symbiotroph	Ectomycorrhizal-Orchid Mycorrhizal-Root Associated Biotroph	NULL	NULL	Possible	NULL	b'Rinaldi AC, et al. 2008. Fungal Diversity 33:1-45 ((http://www.fungaldiversity.org/fdp/sfdp/33-1.pdf)); Tedersoo L, et al. 2010. Mycorrhiza 20:217-263 ((https://doi.org/10.1007/s00572-009-0274-x)) (pro parte); http://mycorrhizas.info/ecmf.html ((http://mycorrhizas.info/ecmf.html)); Wei\xc3\x9f, et al. 2016. New Phytologist 211;20-40 ((https://doi.org/10.1111/nph.13977)) (various guilds)'
42b16c6db6c11da8d93758e51ec94b2d	0.0	0.0	0.0	0.0	0.0	22.0	0.0	0.0	0.0	0.0	0.0	0.0	0.0	0.0	0.0	0.0	0.0	69.0	0.0	10.0	0.0	0.0	0.0	0.0	k__Fungi; p__Ascomycota; c__Eurotiomycetes; o__Chaetothyriales; f__Herpotrichiellaceae; g__Herpotrichiellaceae_gen_Incertae_sedis; s__Herpotrichiellaceae_sp	Herpotrichiellaceae	9	Pathotroph-Saprotroph	Animal Pathogen-Fungal Parasite-Undefined Saprotroph	Facultative Yeast-Microfungus	NULL	Probable	Mostly saprobic on plants or other fungi, isolated from soil etc., and from medical sources (Cannon & Kirk 2007)	b'Cannon PF, Kirk PM. 2007. Fungal Families of the World. CAB International, Cambridge (ISBN: 978-0851998275)'
4430805c9cbd962c76db2aef4c4f0745	0.0	0.0	0.0	0.0	0.0	0.0	0.0	0.0	0.0	0.0	0.0	101.0	0.0	0.0	0.0	0.0	0.0	0.0	0.0	0.0	0.0	0.0	0.0	0.0	k__Fungi; p__Basidiomycota; c__Agaricomycetes; o__Russulales; f__Russulaceae; g__Lactifluus; s__Lactifluus_glaucescens	Lactifluus	13	Symbiotroph	Ectomycorrhizal	Agaricoid	NULL	Highly Probable	NULL	b'List compiled by Sara Branco with input from Nhu Nguyen and Else Vellinga'
4aabe813766ca849056ddc94d12a8bb0	0.0	0.0	0.0	0.0	0.0	0.0	0.0	0.0	0.0	0.0	0.0	0.0	0.0	0.0	0.0	0.0	0.0	23.0	0.0	0.0	35.0	43.0	0.0	0.0	k__Fungi; p__Mortierellomycota; c__Mortierellomycetes; o__Mortierellales; f__Mortierellaceae; g__Mortierella	Mortierella	13	Saprotroph-Symbiotroph	Endophyte-Litter Saprotroph-Soil Saprotroph-Undefined Saprotroph	Microfungus	NULL	Probable	Saprobic in soil and thus frequenctly isolated from soil and material contaminated with soil such as hay or rotten silage and spoil tips (Cannon & Kirk 2007)	b'Cannon PF, Kirk PM. 2007. Fungal Families of the World. CAB International, Cambridge (ISBN: 978-0851998275); Tedersoo L, et al. 2014. Science 346:e1256688 ((https://doi.org/10.1126/science.1256688)); Purahong W, et al. 2016. Molecular Ecology 25:4059-4074 ((https://doi.org/10.1111/mec.13739))'
3bdf62eb2e228c840c81eaac83d69b4d	56.0	44.0	0.0	0.0	0.0	0.0	0.0	0.0	0.0	0.0	0.0	0.0	0.0	0.0	0.0	0.0	0.0	0.0	0.0	0.0	0.0	0.0	0.0	0.0	k__Fungi; p__Ascomycota; c__Sordariomycetes; o__Glomerellales; f__Plectosphaerellaceae; g__Plectosphaerella; s__Plectosphaerella_sp	Plectosphaerella	13	Pathotroph-Symbiotroph	Endophyte-Plant Pathogen	Microfungus	NULL	Probable	Plectosporium was introduced by Palm et al. (1995) for Fusarium tabacinum, the anamorph of Plectosphaerella cucumerina (Carlucci et al. 2012)	b'Palm et al. 1995. Mycologia 87:397-406 ((https://doi.org/10.1080/00275514.1995.12026545)); Carlucci et al. 2012. Persoonia 28:34-48 ((https://doi.org/10.3767/003158512X638251)); David AS, et al. 2016. Microbial Ecology 71:912-926 ((https://doi.org/10.1007/s00248-015-0712-6)); Li et al. 2017. Mycobiology 45:110-113 ((https://doi.org/10.5941/MYCO.2017.45.2.110))'
4bf0ab720f92603f6daab613c463ce65	0.0	0.0	0.0	0.0	0.0	0.0	0.0	0.0	0.0	0.0	100.0	0.0	0.0	0.0	0.0	0.0	0.0	0.0	0.0	0.0	0.0	0.0	0.0	0.0	k__Fungi; p__Basidiomycota; c__Agaricomycetes; o__Agaricales; f__Amanitaceae; g__Amanita; s__Amanita_longistriata	Amanita	13	Saprotroph-Symbiotroph	Ectomycorrhizal-Undefined Saprotroph	Agaricoid	NULL	Probable	Some members of the genus are deadly poisonous	b'Rinaldi AC, et al. 2008. Fungal Diversity 33:1-45 ((http://www.fungaldiversity.org/fdp/sfdp/33-1.pdf)); Tedersoo L, et al. 2010. Mycorrhiza 20:217-263 ((https://doi.org/10.1007/s00572-009-0274-x)); Wolfe BE, et al. 2012. PLoS ONE 7:e39597 ((https://doi.org/10.1371/journal.pone.0039597)); http://mycorrhizas.info/ecmf.html ((http://mycorrhizas.info/ecmf.html)); http://en.wikipedia.org/wiki/List_o…
dd32f6bf05d474eb4754451e095b47cb	34.0	19.0	0.0	0.0	0.0	0.0	0.0	0.0	0.0	47.0	0.0	0.0	0.0	0.0	0.0	0.0	0.0	0.0	0.0	0.0	0.0	0.0	0.0	0.0	k__Fungi; p__Basidiomycota; c__Agaricomycetes; o__Agaricales; f__Clavariaceae; g__Clavaria; s__Clavaria_sp	Clavaria	13	Saprotroph	Undefined Saprotroph	Clavarioid	NULL	Probable	NULL	b'Tedersoo L, et al. 2014. Science 346:e1256688 ((https://doi.org/10.1126/science.1256688))'
f212fd2d26f7bdd42a6fe2d1a45f6291	0.0	0.0	0.0	0.0	37.0	63.0	0.0	0.0	0.0	0.0	0.0	0.0	0.0	0.0	0.0	0.0	0.0	0.0	0.0	0.0	0.0	0.0	0.0	0.0	k__Fungi; p__Basidiomycota; c__Agaricomycetes; o__Agaricales; f__Entolomataceae; g__Pouzarella; s__Pouzarella_sp	Pouzarella	13	Saprotroph	Undefined Saprotroph	NULL	NULL	Probable	NULL	b'Tedersoo L, et al. 2014. Science 346:e1256688 ((https://doi.org/10.1126/science.1256688))'
0fb4b9d4ebbf1c75860be1ef30c83d0e	0.0	0.0	99.0	0.0	0.0	0.0	0.0	0.0	0.0	0.0	0.0	0.0	0.0	0.0	0.0	0.0	0.0	0.0	0.0	0.0	0.0	0.0	0.0	0.0	k__Fungi; p__Ascomycota; c__Dothideomycetes; o__Pleosporales; f__Didymellaceae; g__Leptosphaerulina; s__Leptosphaerulina_nitida	Leptosphaerulina	13	Symbiotroph	Lichenized	Thallus	NULL	Highly Probable	NULL	b'Esslinger TL. 2014. North Dakota State University ((http://www.ndsu.edu/pubweb/~esslinge/chcklst/chcklst7.htm))'
441f4de05d6685dd3d4670c9baa8826b	0.0	0.0	0.0	0.0	0.0	0.0	0.0	0.0	0.0	0.0	0.0	0.0	0.0	0.0	0.0	0.0	0.0	0.0	0.0	0.0	0.0	99.0	0.0	0.0	k__Fungi; p__Basidiomycota; c__Agaricomycetes; o__Sebacinales; f__Sebacinaceae; g__Sebacina; s__Sebacina_sp	Sebacina	13	Symbiotroph	Ectomycorrhizal-Orchid Mycorrhizal-Root Associated Biotroph	NULL	NULL	Possible	NULL	b'Rinaldi AC, et al. 2008. Fungal Diversity 33:1-45 ((http://www.fungaldiversity.org/fdp/sfdp/33-1.pdf)); Tedersoo L, et al. 2010. Mycorrhiza 20:217-263 ((https://doi.org/10.1007/s00572-009-0274-x)) (pro parte); http://mycorrhizas.info/ecmf.html ((http://mycorrhizas.info/ecmf.html)); Wei\xc3\x9f, et al. 2016. New Phytologist 211;20-40 ((https://doi.org/10.1111/nph.13977)) (various guilds)'
9558af5083b81756e74bc35425622d9f	0.0	0.0	0.0	0.0	0.0	0.0	0.0	0.0	0.0	0.0	0.0	0.0	0.0	99.0	0.0	0.0	0.0	0.0	0.0	0.0	0.0	0.0	0.0	0.0	k__Fungi; p__Ascomycota; c__Eurotiomycetes; o__Chaetothyriales; f__Trichomeriaceae	Trichomeriaceae	9	Symbiotroph	Epiphyte	Microfungus	NULL	Probable	Foliar epiphytes with the appearance of sooty moulds, mostly occurring on the surface of living leaves and apparently gaining their nutrients from insect exudates (Chomnunti et al. 2012)	b'Chomnunti P, et al. 2012. Fungal Diversity 56:63-76 ((https://doi.org/10.1007/s13225-012-0197-2))'
a1c04245da7234bfbdc1512e108d2755	0.0	0.0	0.0	0.0	0.0	0.0	0.0	0.0	0.0	0.0	0.0	0.0	0.0	0.0	0.0	0.0	99.0	0.0	0.0	0.0	0.0	0.0	0.0	0.0	k__Fungi; p__Ascomycota; c__Geoglossomycetes; o__Geoglossales; f__Geoglossaceae; g__Trichoglossum; s__Trichoglossum_walteri	Trichoglossum	13	Saprotroph	Undefined Saprotroph	NULL	NULL	Probable	NULL	b'Tedersoo L, et al. 2014. Science 346:e1256688 ((https://doi.org/10.1126/science.1256688))'
ddafc4600f1cc6e8073ef24a51bf75b9	0.0	0.0	0.0	0.0	0.0	99.0	0.0	0.0	0.0	0.0	0.0	0.0	0.0	0.0	0.0	0.0	0.0	0.0	0.0	0.0	0.0	0.0	0.0	0.0	k__Fungi; p__Ascomycota; c__Eurotiomycetes; o__Chaetothyriales; f__Herpotrichiellaceae; g__Herpotrichiellaceae_gen_Incertae_sedis; s__Herpotrichiellaceae_sp	Herpotrichiellaceae	9	Pathotroph-Saprotroph	Animal Pathogen-Fungal Parasite-Undefined Saprotroph	Facultative Yeast-Microfungus	NULL	Probable	Mostly saprobic on plants or other fungi, isolated from soil etc., and from medical sources (Cannon & Kirk 2007)	b'Cannon PF, Kirk PM. 2007. Fungal Families of the World. CAB International, Cambridge (ISBN: 978-0851998275)'
c9627f93db724bcdd138647f5d2a6736	0.0	0.0	0.0	0.0	0.0	0.0	0.0	0.0	0.0	0.0	0.0	0.0	0.0	0.0	0.0	6.0	92.0	0.0	0.0	0.0	0.0	0.0	0.0	0.0	k__Fungi; p__Basidiomycota; c__Agaricomycetes; o__Russulales; f__Russulaceae; g__Russula; s__Russula_densifolia	Russula	13	Symbiotroph	Ectomycorrhizal	Agaricoid	NULL	Highly Probable	NULL	b'Rinaldi AC, et al. 2008. Fungal Diversity 33:1-45 ((http://www.fungaldiversity.org/fdp/sfdp/33-1.pdf)); Tedersoo L, et al. 2010. Mycorrhiza 20:217-263 ((https://doi.org/10.1007/s00572-009-0274-x)); http://mycorrhizas.info/ecmf.html ((http://mycorrhizas.info/ecmf.html))'
1dff95d94a265cbd1f59f5588bdd6cd3	0.0	0.0	97.0	0.0	0.0	0.0	0.0	0.0	0.0	0.0	0.0	0.0	0.0	0.0	0.0	0.0	0.0	0.0	0.0	0.0	0.0	0.0	0.0	0.0	k__Fungi; p__Glomeromycota; c__Archaeosporomycetes; o__Archaeosporales; f__Archaeosporales_fam_Incertae_sedis; g__Archaeosporales_gen_Incertae_sedis; s__Archaeosporales_sp	Archaeosporales	7	Symbiotroph	Arbuscular Mycorrhizal	NULL	NULL	Highly Probable	NULL	b'Redecker D, et al. 2013. Mycorrhiza 23:515-531 ((https://doi.org/10.1007/s00572-013-0486-y))'
2560722abe694909cecd2942367e1e96	0.0	0.0	0.0	0.0	0.0	0.0	0.0	0.0	0.0	0.0	0.0	0.0	0.0	0.0	0.0	0.0	0.0	0.0	24.0	0.0	23.0	21.0	8.0	21.0	k__Fungi; p__Ascomycota; c__Leotiomycetes; o__Helotiales; f__Helotiales_fam_Incertae_sedis; g__Chalara; s__Chalara_sp	Chalara	13	Pathotroph-Saprotroph-Symbiotroph	Endophyte-Plant Pathogen-Wood Saprotroph	Microfungus	Soft Rot	Probable	NULL	b'Duncan CG, Eslyn WE. 1966. Mycologia 58:642-645 ((https://doi.org/10.2307/3757045)); Tedersoo L, et al. 2014. Science 346:e1256688 ((https://doi.org/10.1126/science.1256688))'
48d9a58a8fedd3ab9597a6c51fa23805	0.0	0.0	20.0	62.0	0.0	0.0	0.0	0.0	0.0	15.0	0.0	0.0	0.0	0.0	0.0	0.0	0.0	0.0	0.0	0.0	0.0	0.0	0.0	0.0	k__Fungi; p__Ascomycota; c__Leotiomycetes; o__Helotiales; f__Helotiaceae; g__Tetracladium; s__Tetracladium_sp	Tetracladium	13	Saprotroph	Undefined Saprotroph	NULL	NULL	Probable	NULL	b'Tedersoo L, et al. 2014. Science 346:e1256688 ((https://doi.org/10.1126/science.1256688))'
731c1e37ee6bd08683dfe49500238a24	0.0	0.0	0.0	0.0	0.0	0.0	0.0	50.0	0.0	0.0	0.0	0.0	0.0	0.0	0.0	0.0	0.0	0.0	0.0	47.0	0.0	0.0	0.0	0.0	k__Fungi; p__Ascomycota; c__Eurotiomycetes; o__Eurotiales; f__Aspergillaceae; g__Penicillium	Penicillium	13	Saprotroph	Dung Saprotroph-Undefined Saprotroph-Wood Saprotroph	Microfungus	Soft Rot	Highly Probable	NULL	b'Duncan CG, Eslyn WE. 1966. Mycologia 58642-664; Seehann G, et al. 1975. List of Fungi in Soft-Rot Tissue Tests. Institute fur Holzbiologie und Holzschutz, Bundesforschungsanstalt fur Forst - und Holzwirtshaft, Hamburg - Lohbrugge, Germany; Costa IPMW, et al. 2012. Mycotaxon 119:e26 ((http://mycotaxon.com/resources/checklists/costa_v119_checklist.pdf)); Bills GF, et al. 2013. Current Opinion in …
73ba2d3c8ba5acd273404b6b10bb31cb	0.0	0.0	74.0	23.0	0.0	0.0	0.0	0.0	0.0	0.0	0.0	0.0	0.0	0.0	0.0	0.0	0.0	0.0	0.0	0.0	0.0	0.0	0.0	0.0	k__Fungi; p__Basidiomycota; c__Agaricomycetes; o__Agaricales; f__Clavariaceae; g__Clavariaceae_gen_Incertae_sedis; s__Clavariaceae_sp	Clavariaceae	9	Saprotroph-Symbiotroph	Lichenized-Undefined Saprotroph	Clavarioid	NULL	Probable	Most species are presumed saprobic on the ground or rotten wood, but many Multiclavula species are lichenized with green algae (Cannon & Kirk 2007)	b'Cannon PF, Kirk PM. 2007. Fungal Families of the World. CAB International, Cambridge (ISBN: 978-0851998275)'
f5c028b106d5e2656cfba16a6a336d05	15.0	0.0	0.0	0.0	0.0	0.0	0.0	0.0	52.0	30.0	0.0	0.0	0.0	0.0	0.0	0.0	0.0	0.0	0.0	0.0	0.0	0.0	0.0	0.0	k__Fungi; p__Ascomycota; c__Sordariomycetes; o__Xylariales; f__Xylariaceae; g__Xylaria; s__Xylaria_sp	Xylaria	13	Saprotroph-Symbiotroph	Endophyte-Undefined Saprotroph-Wood Saprotroph	Xylarioid	Soft Rot	Probable	NULL	b'Duncan CG, Eslyn WE. 1966. Mycologia 58:642-645 ((https://doi.org/10.2307/3757045)); Costa IPMW, et al. 2012. Mycotaxon 119:e26 ((http://mycotaxon.com/resources/checklists/costa_v119_checklist.pdf)); The American Phytopathological Society Common Names of Plant Diseases ((http://www.apsnet.org/publications/commonnames/Pages/default.aspx))'
0894b3bbc790081fccaec32a3e465782	0.0	0.0	42.0	54.0	0.0	0.0	0.0	0.0	0.0	0.0	0.0	0.0	0.0	0.0	0.0	0.0	0.0	0.0	0.0	0.0	0.0	0.0	0.0	0.0	k__Fungi; p__Ascomycota; c__Eurotiomycetes; o__Eurotiales; f__Aspergillaceae; g__Penicillium; s__Penicillium_herquei	Penicillium	13	Saprotroph	Dung Saprotroph-Undefined Saprotroph-Wood Saprotroph	Microfungus	Soft Rot	Highly Probable	NULL	b'Duncan CG, Eslyn WE. 1966. Mycologia 58642-664; Seehann G, et al. 1975. List of Fungi in Soft-Rot Tissue Tests. Institute fur Holzbiologie und Holzschutz, Bundesforschungsanstalt fur Forst - und Holzwirtshaft, Hamburg - Lohbrugge, Germany; Costa IPMW, et al. 2012. Mycotaxon 119:e26 ((http://mycotaxon.com/resources/checklists/costa_v119_checklist.pdf)); Bills GF, et al. 2013. Current Opinion in …
2676734e9628d155f5e10c82f3a8cba3	0.0	0.0	0.0	0.0	0.0	0.0	0.0	0.0	0.0	0.0	0.0	0.0	96.0	0.0	0.0	0.0	0.0	0.0	0.0	0.0	0.0	0.0	0.0	0.0	k__Fungi; p__Ascomycota; c__Sordariomycetes; o__Hypocreales; f__Hypocreaceae; g__Trichoderma	Trichoderma	13	Pathotroph-Saprotroph-Symbiotroph	Animal Pathogen-Endophyte-Epiphyte-Fungal Parasite-Plant Pathogen-Wood Saprotroph	Microfungus	Soft Rot	Probable	Cause of soft-rot (Seehann et al. 1975); Likely opportunistic human pathogen (Irinyi et al. 2015); Endophyte detection method-culture (Busby et al. 2016)	b'Seehann G, et al. 1975. List of Fungi in Soft-Rot Tissue Tests. Institute fur Holzbiologie und Holzschutz, Bundesforschungsanstalt fur Forst - und Holzwirtshaft, Hamburg - Lohbrugge, Germany; Andrews JH, et al. 1983. Phytopathology 73228-234; Hanada RE, et al. 2010. Fungal Biology 114:901-910 ((https://doi.org/10.1016/j.funbio.2010.08.006)); Costa IPMW, et al. 2012. Mycotaxon 119:e26 ((http://m…
e8370de9a9448ce4ce71a0b9b0f1aefa	0.0	0.0	3.0	93.0	0.0	0.0	0.0	0.0	0.0	0.0	0.0	0.0	0.0	0.0	0.0	0.0	0.0	0.0	0.0	0.0	0.0	0.0	0.0	0.0	k__Fungi; p__Ascomycota; c__Orbiliomycetes; o__Orbiliales; f__Orbiliaceae; g__Orbilia; s__Orbilia_xinjiangensis	Orbilia	13	Saprotroph	Wood Saprotroph	Microfungus	NULL	Probable	Saprobic, found especially on wood in both wet and dry habitats. Many species are nematophagous, forming adhesive knobs, nets or ring-like traps in the presence of a food source; perhaps a strategy for life in low-nitrogen environments. There have been reports of associations with algae for a few species, but an established lichen association appears not to exist (Cannon & Kirk 2007)	b'Cannon PF, Kirk PM. 2007. Fungal Families of the World. CAB International, Cambridge (ISBN: 978-0851998275); Tedersoo L, et al. 2014. Science 346:e1256688 ((https://doi.org/10.1126/science.1256688))'
a18cf93cae01ac0725ea7bea8002d77d	0.0	0.0	0.0	0.0	0.0	0.0	0.0	0.0	0.0	0.0	0.0	0.0	0.0	0.0	0.0	0.0	0.0	71.0	24.0	0.0	0.0	0.0	0.0	0.0	k__Fungi; p__Basidiomycota; c__Agaricomycetes; o__Sebacinales; f__Sebacinaceae; g__Sebacina; s__Sebacina_sp	Sebacina	13	Symbiotroph	Ectomycorrhizal-Orchid Mycorrhizal-Root Associated Biotroph	NULL	NULL	Possible	NULL	b'Rinaldi AC, et al. 2008. Fungal Diversity 33:1-45 ((http://www.fungaldiversity.org/fdp/sfdp/33-1.pdf)); Tedersoo L, et al. 2010. Mycorrhiza 20:217-263 ((https://doi.org/10.1007/s00572-009-0274-x)) (pro parte); http://mycorrhizas.info/ecmf.html ((http://mycorrhizas.info/ecmf.html)); Wei\xc3\x9f, et al. 2016. New Phytologist 211;20-40 ((https://doi.org/10.1111/nph.13977)) (various guilds)'
ea9e7ad9c14d5ab9363480423ce3cccb	0.0	0.0	0.0	0.0	0.0	0.0	0.0	0.0	0.0	0.0	0.0	0.0	0.0	0.0	0.0	95.0	0.0	0.0	0.0	0.0	0.0	0.0	0.0	0.0	k__Fungi; p__Basidiomycota; c__Agaricomycetes; o__Thelephorales; f__Thelephoraceae; g__Thelephora; s__Thelephora_alnii	Thelephoraceae	9	Saprotroph-Symbiotroph	Ectomycorrhizal-Undefined Saprotroph	Clavarioid	NULL	Probable	On the ground, on soil, a few on wood. At least some speices ectomycorrhizal (Cannon & Kirk 2007)	b'Cannon PF, Kirk PM. 2007. Fungal Families of the World. CAB International, Cambridge (ISBN: 978-0851998275)'
5edd7a6cc02a6c79da13d9a50fe5be6f	0.0	0.0	0.0	0.0	0.0	0.0	0.0	0.0	0.0	0.0	94.0	0.0	0.0	0.0	0.0	0.0	0.0	0.0	0.0	0.0	0.0	0.0	0.0	0.0	k__Fungi; p__Basidiomycota; c__Agaricomycetes; o__Sebacinales; f__Sebacinaceae; g__Sebacina; s__Sebacina_sp	Sebacina	13	Symbiotroph	Ectomycorrhizal-Orchid Mycorrhizal-Root Associated Biotroph	NULL	NULL	Possible	NULL	b'Rinaldi AC, et al. 2008. Fungal Diversity 33:1-45 ((http://www.fungaldiversity.org/fdp/sfdp/33-1.pdf)); Tedersoo L, et al. 2010. Mycorrhiza 20:217-263 ((https://doi.org/10.1007/s00572-009-0274-x)) (pro parte); http://mycorrhizas.info/ecmf.html ((http://mycorrhizas.info/ecmf.html)); Wei\xc3\x9f, et al. 2016. New Phytologist 211;20-40 ((https://doi.org/10.1111/nph.13977)) (various guilds)'
687b4391daef9dee7e20d964b7f30f56	0.0	0.0	0.0	0.0	0.0	0.0	0.0	0.0	0.0	0.0	0.0	0.0	0.0	0.0	94.0	0.0	0.0	0.0	0.0	0.0	0.0	0.0	0.0	0.0	k__Fungi; p__Basidiomycota; c__Agaricomycetes; o__Thelephorales; f__Thelephoraceae	Thelephoraceae	9	Saprotroph-Symbiotroph	Ectomycorrhizal-Undefined Saprotroph	Clavarioid	NULL	Probable	On the ground, on soil, a few on wood. At least some speices ectomycorrhizal (Cannon & Kirk 2007)	b'Cannon PF, Kirk PM. 2007. Fungal Families of the World. CAB International, Cambridge (ISBN: 978-0851998275)'
6bf94ab95e1b9c7dbb927ff9d347c1ba	0.0	0.0	0.0	0.0	0.0	0.0	17.0	0.0	0.0	0.0	53.0	0.0	0.0	0.0	24.0	0.0	0.0	0.0	0.0	0.0	0.0	0.0	0.0	0.0	k__Fungi; p__Basidiomycota; c__Agaricomycetes; o__Sebacinales; f__Serendipitaceae; g__Serendipita; s__Serendipita_sp	Serendipita	13	Symbiotroph	Orchid Mycorrhizal	NULL	NULL	Highly Probable	NULL	b'Tedersoo L, et al. 2010. Mycorrhiza 20:217-263 ((https://doi.org/10.1007/s00572-009-0274-x)) (pro parte); Wei\xc3\x9f M, et al. 2016. New Phytologist 211:20-40 ((https://doi.org/10.1111/nph.13977))'
9a4c0d56bf14019ea8198b4c066d42cc	0.0	0.0	0.0	0.0	94.0	0.0	0.0	0.0	0.0	0.0	0.0	0.0	0.0	0.0	0.0	0.0	0.0	0.0	0.0	0.0	0.0	0.0	0.0	0.0	k__Fungi; p__Ascomycota; c__Eurotiomycetes; o__Chaetothyriales; f__Herpotrichiellaceae; g__Capronia; s__Capronia_sp	Capronia	13	Symbiotroph	Endophyte	Facultative Yeast	NULL	Highly Probable	Dark Septate Endophyte, known from plant roots.	b'Tedersoo L, et al. 2014. Science 346:e1256688 ((https://doi.org/10.1126/science.1256688))'
de1b199538c202f90fa7c04904f4b2ad	0.0	0.0	0.0	0.0	0.0	0.0	0.0	0.0	0.0	0.0	20.0	0.0	0.0	0.0	0.0	0.0	0.0	74.0	0.0	0.0	0.0	0.0	0.0	0.0	k__Fungi; p__Basidiomycota; c__Agaricomycetes; o__Trechisporales; f__Hydnodontaceae; g__Trechispora; s__Trechispora_verruculosa	Trechispora	13	Saprotroph	Wood Saprotroph	Corticioid	White Rot	Highly Probable	NULL	b'Gilbertson RL, Ryvarden L. 1987-1987. North American Polypores. Fungiflora, Oslo (ISBN: 978-0945345060); Rinaldi AC, et al. 2008. Fungal Diversity 33:1-45 ((http://www.fungaldiversity.org/fdp/sfdp/33-1.pdf)) (as Uncertain); Tedersoo L, et al. 2010. Mycorrhiza 20:217-263 ((https://doi.org/10.1007/s00572-009-0274-x)) (as not ECM).'
f59ec2d85a534dfc17c473d0b4aaf3a3	0.0	0.0	0.0	0.0	0.0	0.0	0.0	0.0	0.0	0.0	0.0	27.0	0.0	0.0	11.0	0.0	56.0	0.0	0.0	0.0	0.0	0.0	0.0	0.0	k__Fungi; p__Mortierellomycota; c__Mortierellomycetes; o__Mortierellales; f__Mortierellaceae; g__Mortierella; s__Mortierella_basiparvispora	Mortierella	13	Saprotroph-Symbiotroph	Endophyte-Litter Saprotroph-Soil Saprotroph-Undefined Saprotroph	Microfungus	NULL	Probable	Saprobic in soil and thus frequenctly isolated from soil and material contaminated with soil such as hay or rotten silage and spoil tips (Cannon & Kirk 2007)	b'Cannon PF, Kirk PM. 2007. Fungal Families of the World. CAB International, Cambridge (ISBN: 978-0851998275); Tedersoo L, et al. 2014. Science 346:e1256688 ((https://doi.org/10.1126/science.1256688)); Purahong W, et al. 2016. Molecular Ecology 25:4059-4074 ((https://doi.org/10.1111/mec.13739))'
28dc5bbe62b3334a1862cd2a1b1642fd	0.0	0.0	0.0	0.0	0.0	0.0	0.0	0.0	0.0	0.0	0.0	0.0	0.0	81.0	12.0	0.0	0.0	0.0	0.0	0.0	0.0	0.0	0.0	0.0	k__Fungi; p__Mucoromycota; c__Umbelopsidomycetes; o__Umbelopsidales; f__Umbelopsidaceae; g__Umbelopsis; s__Umbelopsis_sp	Umbelopsis	13	Saprotroph	Undefined Saprotroph	NULL	NULL	Probable	NULL	b'Tedersoo L, et al. 2014. Science 346:e1256688 ((https://doi.org/10.1126/science.1256688))'
[truncated: 1,977 more rows]
